# Supplementary material for: SysNatMed: rational natural medicine discovery by systems genetics
Source: Front Pharmacol. 2025 Mar 3;16:1496061. doi: 10.3389/fphar.2025.1496061 (PMC11911470; doi:10.3389/fphar.2025.1496061)
Supplement: Supplementary file 2 [file Table1.xlsx]

## Sheet: Table S1
Table S1. Chinese names of TCM literature used in the study and the search terms in Chinese used in the Wanfang patent database
Chinese	English	Material type
《中药大辞典》	Encyclopedia of Chinese Materia Medica	Title of TCM classics
《本草纲目》	Compendium of Materia Medica	Title of TCM classics
《中华本草》	Chinese Materia Medica	Title of TCM classics
[“老年痴呆” AND “中药”], [“老年性痴呆” AND “中药”], [“阿尔兹海默症” AND “中药”], and [“阿尔兹海默病” AND “中药”]	“Alzheimer’s disease” AND “Chinese herbal medicine”	Search terms

## Sheet: Table S2
Table S2. Gene-AD association prioritization by genome- or proteome-wide summary-based Mendelian randomization
ebi-a-GCST90027158 by deCODE					ebi-a-GCST90027158 by UKB-PPP					ebi-a-GCST90027158 by eQTLgen					ebi-a-GCST90027158 by GTEx					ieu-b-5067 by deCODE					ieu-b-5067 by UKB-PPP					ieu-b-5067 by eQTLgen					ieu-b-5067 by GTEx					finnbG6_ALZHEIMER by deCODE					finnbG6_ALZHEIMER by UKB-PPP
gene	beta_SMR	se_SMR	pval_SMR		gene	beta_SMR	se_SMR	pval_SMR		gene	beta_SMR	se_SMR	pval_SMR		gene	beta_SMR	se_SMR	pval_SMR		gene	beta_SMR	se_SMR	pval_SMR		gene	beta_SMR	se_SMR	pval_SMR		gene	beta_SMR	se_SMR	pval_SMR		gene	beta_SMR	se_SMR	pval_SMR		gene	beta_SMR	se_SMR	pval_SMR		gene	beta_SMR	se_SMR	pval_SMR
TREM2	-0.532711	0.0513077	2.97359e-25		NECTIN2	0.757619	0.0610752	2.4643e-35		PVRL2	0.675781	0.0586751	1.0789e-30		APH1B	0.483957	0.0529952	6.71943e-20		PSG5	-0.0106518	0.000500985	2.57211e-100		APOE	-0.00365931	0.000133144	2.74482e-166		PVRL2	0.0023194	0.000504531	4.28335e-06		APOC1P1	-0.00436116	0.000505456	6.23456e-18		TREM2	-0.532711	0.0513077	2.97359e-25		APOE	-1.31	0.0388628	4.36525e-249
APOC1	-0.325	0.0328637	4.6308e-23		CR1	0.228164	0.0193686	4.94203e-32		APH1B	0.214127	0.0232372	3.11817e-20		GRIN3B	-0.846051	0.0945885	3.73491e-19		APOE	-0.0112648	0.00083178	8.71657e-42		NECTIN2	0.00242053	0.000585041	3.51314e-05		TOMM40	0.010233	0.00243395	2.61947e-05		TOMM40	0.0459553	0.00554461	1.14892e-16		APOC1	-0.325	0.0328637	4.6308e-23		APOC1	-0.559518	0.0793354	1.75648e-12
BIN1	0.77	0.0813726	3.00256e-21		BCAM	0.542748	0.046205	7.35733e-32		MS4A6A	0.188775	0.020783	1.05476e-19		CEACAM19	0.248728	0.0292835	1.99983e-17		APOC1	-0.0061325	0.00100135	9.11189e-10		BCAM	0.00172623	0.000425561	4.98431e-05		TECPR1	0.00277522	0.000716184	0.000106619		CEACAM16-AS1	0.00346709	0.000593606	5.19743e-09		BIN1	0.77	0.0813726	3.00256e-21		NECTIN2	0.800124	0.148415	7.00178e-08
PILRA	-0.0579231	0.00676923	1.16025e-17		APOC1	-0.292666	0.0290349	6.78654e-24		MS4A4A	0.304375	0.0343953	8.8058e-19		APOC4	0.498397	0.061961	8.71477e-16		TREM2	-0.00310437	0.000566501	4.2555e-08		CD33	0.000274066	7.96213e-05	0.000577167		IFT140	-0.00291259	0.000761422	0.000130666		APOC4	0.00255253	0.000533866	1.74238e-06		PILRA	-0.0579231	0.00676923	1.16025e-17		GRN	-0.44178	0.107011	3.65369e-05
APOE	-0.8125	0.118972	8.53164e-12		TREM2	-0.230081	0.0262289	1.75454e-18		HLA-DRB1	0.0974249	0.0122746	2.06921e-15		EPHA1-AS1	-0.331939	0.0435171	2.38849e-14		ESD	-0.00160729	0.00042451	0.000152958		CCN4	-0.000707408	0.000221266	0.00138821		BAI1	-0.00261439	0.000700007	0.00018786		APOE	0.00761559	0.0017348	1.13407e-05		APOE	-0.8125	0.118972	8.53164e-12		MANF	-1.5795	0.41086	0.000120861
GRN	-0.293636	0.0436861	1.79863e-11		PILRB	0.066422	0.00777201	1.27086e-17		MS4A2	-0.332952	0.0436806	2.48962e-14		MS4A4E	0.873265	0.117025	8.51034e-14		CA1	-0.00173013	0.000464364	0.000194693		IL6ST	0.00166677	0.00054233	0.00211675		LINC00094	0.00130578	0.000358394	0.000269031		CLPTM1	-0.014754	0.00338821	1.3336e-05		GRN	-0.293636	0.0436861	1.79863e-11		SERPINF2	-0.522715	0.15223	0.000595343
ACE	-0.0880645	0.0132258	2.76567e-11		PILRA	0.0768964	0.009001	1.3067e-17		RP11-960L18.1	0.0911739	0.0132821	6.67628e-12		CLPTM1	-2.98702	0.401207	9.68922e-14		SPATA20	0.00106012	0.00029925	0.000396219		GPR15L	0.00137951	0.000452058	0.00227611		NVL	-0.00107697	0.000298443	0.000307807		APOC2	0.00562083	0.00131102	1.80791e-05		ACE	-0.0880645	0.0132258	2.76567e-11		CFH	0.290817	0.0895669	0.00116662
PSG5	-0.975	0.157634	6.20119e-10		HLA-DRA	-0.14074	0.0167543	4.45577e-17		RPL39P	0.272201	0.0406154	2.05697e-11		MS4A6A	0.934196	0.126499	1.52455e-13		MTHFS	0.000906628	0.000269302	0.000761052		CA1	0.00345341	0.00117228	0.00322028		ARHGAP31	-0.00601487	0.00168975	0.000371379		TELO2	0.00516344	0.00128825	6.1205e-05		PSG5	-0.975	0.157634	6.20119e-10		RSPO3	-0.538617	0.167569	0.00130762
CR1	0.414667	0.0702763	3.62357e-09		GRN	-0.258505	0.0373744	4.62447e-12		MAPK3	0.128515	0.0193098	2.82494e-11		APOE	1.56417	0.213297	2.24561e-13		CD33	0.000299832	9.15827e-05	0.00106075		ACE	-0.00057904	0.000201569	0.00407028		SNRPE	0.00171709	0.000484353	0.000392416		IFT140	-0.00229932	0.000575595	6.47785e-05		CR1	0.414667	0.0702763	3.62357e-09		CR1	0.187263	0.0585732	0.00138828
CD55	-0.136098	0.0231707	4.26215e-09		CD2AP	0.209635	0.0303911	5.27796e-12		TAS2R60	-0.359584	0.0544268	3.92856e-11		CEACAM16-AS1	0.0868436	0.0119541	3.73791e-13		TPSB2	-0.00102988	0.000316975	0.00115772		PRR4	0.000338759	0.000121174	0.00517963		RP11-137H2.4	0.00273422	0.000778725	0.000446161		BCAM	0.0093562	0.00237543	8.19087e-05		CD55	-0.136098	0.0231707	4.26215e-09		FETUB	-0.279478	0.0883557	0.00156097
AZGP1	0.2125	0.0383272	2.95016e-08		ACE	-0.119014	0.0176632	1.60622e-11		TRAPPC6A	-0.285066	0.0444685	1.45037e-10		ACE	-0.894281	0.125122	8.8501e-13		RSPO4	-0.00326644	0.00101104	0.00123459		HLA-DRA	-0.000480221	0.000174142	0.00582202		MDGA1	-0.000954325	0.000272084	0.000452395		SNRPE	0.00253794	0.000686173	0.000216719		AZGP1	0.2125	0.0383272	2.95016e-08		CD55	-0.19319	0.0626486	0.00204437
CTSB	-0.47	0.0857503	4.22861e-08		EPHA1	-0.298647	0.0457696	6.7994e-11		CLPTM1	-1.33961	0.210518	1.97305e-10		MS4A2	-0.469442	0.0659204	1.06876e-12		ECH1	0.00109765	0.000340054	0.00124719		SLC39A14	-0.00287941	0.00104795	0.006002		TELO2	0.00419014	0.00119541	0.00045628		LY6K	0.00261454	0.000711456	0.000237929		CTSB	-0.47	0.0857503	4.22861e-08		PVR	0.1185	0.0385786	0.00212881
PLCG2	-0.98871	0.183971	7.68946e-08		PVR	0.0858103	0.0131756	7.37568e-11		AC012146.7	-0.129215	0.0203281	2.0643e-10		APOC2	1.10212	0.155049	1.17552e-12		WISP1	-0.00100517	0.000315578	0.00144672		ADD1	-0.00183343	0.000669245	0.00615247		ZFP90	0.00583474	0.0016851	0.000535087		ZNF16	-0.00427921	0.00116993	0.000254529		PLCG2	-0.98871	0.183971	7.68946e-08		FCRL2	-0.140486	0.0470717	0.0028404
FCGR3B	-0.386667	0.0773867	5.83647e-07		CD55	-0.122084	0.0208751	4.96612e-09		UFSP1	0.846044	0.133503	2.33904e-10		BCAM	2.38876	0.336228	1.20688e-12		IL6ST	0.00121821	0.000387485	0.00166711		TPSAB1	-0.000311685	0.000113827	0.00617688		BRI3	0.0037889	0.00110094	0.000578477		SNX6	0.0110288	0.00303101	0.000274063		FCGR3B	-0.386667	0.0773867	5.83647e-07		SFTPA1	0.334298	0.112451	0.00295072
BCAM	-0.146824	0.0297297	7.86708e-07		PRSS8	-0.476025	0.0854444	2.5305e-08		RABEP1	0.157195	0.0250856	3.69607e-10		TAS2R60	-0.166824	0.0237087	1.97229e-12		TPSAB1	-0.00239384	0.000765949	0.0017761		SYAP1	0.00422165	0.00154501	0.00628678		APH1B	0.000877555	0.000255401	0.000590386		PSEN1	-0.00289428	0.000807736	0.000339408		BCAM	-0.146824	0.0297297	7.86708e-07		BCAM	0.47802	0.170556	0.00506753
PRSS8	-0.791429	0.16875	2.7326e-06		LRRC37A2	-0.0444255	0.00881746	4.69561e-07		CASS4	0.791037	0.12798	6.37114e-10		CR1	1.89672	0.272241	3.2361e-12		KNG1	0.00267948	0.000868514	0.00203461		CDH1	0.00576264	0.00216263	0.0077068		RAB38	-0.00152519	0.000444217	0.000595974		LINC02217	-0.00178315	0.000498803	0.000350425		PRSS8	-0.791429	0.16875	2.7326e-06		PSG1	0.095111	0.0343108	0.00557064
C1S	0.06825	0.015125	6.40992e-06		IDUA	0.0779726	0.0163114	1.75064e-06		GAL3ST4	-0.230771	0.0379645	1.21237e-09		GRN	-0.511218	0.0751719	1.04152e-11		EFEMP1	0.00272858	0.000899854	0.00242739		IFNGR1	-0.00149089	0.0005654	0.00836736		RBM11	-0.00110009	0.000320841	0.000606321		MYCBPAP	0.00233183	0.000666082	0.000463847		C1S	0.06825	0.015125	6.40992e-06		SFTPD	0.0939639	0.0340682	0.00581358
C1R	0.107059	0.0237255	6.40992e-06		TREML2	0.151384	0.0317395	1.84618e-06		PVRIG	-0.0979645	0.0161809	1.41006e-09		CD2AP-DT	-0.174936	0.0259381	1.53699e-11		TBCE	0.00292928	0.000971955	0.00257997		TP53I3	-0.000572135	0.000223581	0.0104985		CD33	0.00129795	0.000380864	0.000654608		CACNA1G-AS1	0.00137912	0.000394117	0.000466544		C1R	0.107059	0.0237255	6.40992e-06		GM2A	-0.109924	0.0400677	0.00607968
LILRA2	0.113875	0.0258273	1.038e-05		IL34	-0.0532042	0.0117312	5.75281e-06		PPP4C	0.249737	0.0412978	1.47362e-09		NYAP1	-1.05385	0.158194	2.70553e-11		IGLON5	0.00650176	0.00216186	0.00263414		GLO1	0.000728371	0.00028491	0.0105733		TPM1	0.00487981	0.00143301	0.000660937		RGS17P1	-0.00269576	0.000774011	0.000496115		LILRA2	0.113875	0.0258273	1.038e-05		SNX9	-0.896091	0.329983	0.00661622
SIRPA	0.0296825	0.0068254	1.36861e-05		C1R	0.121848	0.0271138	6.99164e-06		INO80E	0.165283	0.0274423	1.71285e-09		MS4A4A	0.614795	0.0957491	1.35475e-10		ADAMTSL2	-0.00273106	0.00091216	0.0027529		PAEP	0.000348775	0.000136455	0.0105892		GLYATL2	0.00704176	0.00208267	0.000721917		PDCD7	0.00440182	0.00127125	0.000534977		SIRPA	0.0296825	0.0068254	1.36861e-05		ANXA11	1.19801	0.451188	0.00792552
EPHA1	-0.383	0.0905696	2.34947e-05		PRSS53	-0.0443387	0.00991063	7.68211e-06		HLA-DQA2	-0.0518832	0.00867957	2.26417e-09		NSFP1	-0.0986583	0.0155575	2.27503e-10		OAF	0.0024121	0.000851531	0.0046162		TNIP1	-0.00608282	0.00239432	0.0110689		WDFY2	-0.000855035	0.000253781	0.000753917		APH1B	0.0019834	0.000577972	0.000599914		EPHA1	-0.383	0.0905696	2.34947e-05		EIF2AK2	0.449879	0.170969	0.00850478
LILRB1	-0.0508696	0.012236	3.21946e-05		CEACAM19	-0.227908	0.0511048	8.21033e-06		RIN3	-0.271039	0.0456736	2.95165e-09		HLA-DOB	-0.230495	0.0364652	2.5997e-10		HFE2	-0.00356946	0.00126669	0.00483338		GALNT2	0.000830014	0.000330621	0.0120571		HAGH	0.00276692	0.000837765	0.000957443		DDX11	0.00108972	0.000317723	0.000604079		LILRB1	-0.0508696	0.012236	3.21946e-05		TLR4	0.329699	0.127713	0.00983549
SIGLEC9	0.0292683	0.00715447	4.29686e-05		C1S	0.0823454	0.018589	9.43194e-06		ACE	-0.901763	0.154253	5.0359e-09		EXOC3L2	-0.79637	0.12666	3.22685e-10		METTL24	-0.00281529	0.00100305	0.00500469		CNTN3	0.000891685	0.000355417	0.0121129		ZNF641	-0.00117578	0.000357324	0.00100007		GEMIN7	0.00132272	0.00038844	0.000661116		SIGLEC9	0.0292683	0.00715447	4.29686e-05		SUSD1	-0.695167	0.26989	0.0100026
TREML2	0.152727	0.0384024	6.97842e-05		BLNK	0.789111	0.180272	1.20141e-05		GATS	-0.221211	0.0378826	5.23949e-09		YPEL3	-0.19791	0.0314887	3.27621e-10		ACE	-0.00042044	0.000150713	0.00527602		KLK11	-0.000578323	0.000231556	0.0125054		RP11-395I6.3	-0.00109245	0.000333854	0.00106697		RBM11	-0.00190166	0.000558735	0.000665261		TREML2	0.152727	0.0384024	6.97842e-05		PTPRM	-0.839832	0.327358	0.0103032
CR2	0.708889	0.181222	9.16435e-05		CD33	0.0320663	0.00748693	1.84417e-05		CRHR1-IT1	-0.0641765	0.0110054	5.49814e-09		ZNF232-AS1	-0.13605	0.0216878	3.53904e-10		TESC	0.00144115	0.000516801	0.00529377		APOC1	-0.000743516	0.000298932	0.0128737		TMEM170B	-0.00513038	0.00157711	0.00114185		CD33	0.00353854	0.00104683	0.000724175		CR2	0.708889	0.181222	9.16435e-05		FCRL3	-0.0680357	0.0265491	0.0103882
HMHA1	-0.554286	0.142648	0.00010204		ARHGAP45	-0.54583	0.132707	3.90446e-05		TREML4	0.133437	0.0230686	7.28016e-09		TBX6	-0.192508	0.0311929	6.76322e-10		BPNT1	-0.00328337	0.00117938	0.00536977		PDIA5	0.000951957	0.00038449	0.0132903		FKBP1A	-0.00634329	0.00195154	0.0011524		LINC00437	0.000624803	0.000184949	0.000729476		HMHA1	-0.554286	0.142648	0.00010204		PTPRH	0.109313	0.0428503	0.0107402
LILRB5	-0.0306087	0.00791304	0.000109672		SIGLEC9	0.0633354	0.0159341	7.04254e-05		ZNF232	-0.297298	0.0516096	8.38543e-09		GULOP	-0.212884	0.0348233	9.76204e-10		IL20RA	0.0051068	0.0018358	0.00540605		CST1	-0.000436261	0.000177615	0.0140411		DDX21	0.00434552	0.00133737	0.00115689		MDGA1	-0.0010648	0.000317265	0.000790224		LILRB5	-0.0306087	0.00791304	0.000109672		VIT	0.156281	0.0614834	0.0110269
CLN5	-0.357059	0.0938243	0.000141454		SEZ6L2	-0.227824	0.0579715	8.49707e-05		FCER1G	-0.0644703	0.0112923	1.13475e-08		PVRIG	-0.268874	0.0442029	1.18166e-09		FRZB	-0.00161838	0.000584237	0.00560447		TGFBR3	0.0017701	0.00073158	0.0155392		AGTPBP1	0.00321155	0.000988876	0.00116349		SERPINE2	-0.00537759	0.00161179	0.000848667		CLN5	-0.357059	0.0938243	0.000141454		CBLIF	0.312901	0.123554	0.0113249
PLG	-0.156067	0.0411856	0.000151032		LILRB5	-0.0297428	0.00769084	0.000110047		KAT8	-0.216715	0.0379747	1.15108e-08		INO80E	0.152608	0.0251478	1.29155e-09		NDST1	-0.00203042	0.000736224	0.0058176		CA12	0.000888621	0.000370062	0.0163378		TRIM61	-0.00106317	0.00032746	0.00116749		TRIM61	-0.000954948	0.000286893	0.000872896		PLG	-0.156067	0.0411856	0.000151032		PALM	0.514663	0.203406	0.011399
PLOD2	-0.52625	0.139019	0.000153428		ZBTB16	0.107987	0.0283971	0.000143096		PRSS36	-0.406445	0.0717459	1.46963e-08		BIN1	-0.365039	0.060446	1.54982e-09		DEFB1	0.00369892	0.0013481	0.00607313		ITM2A	0.00109109	0.000459076	0.0174675		TOX2	-0.00301728	0.000935489	0.00125817		UCN2	-0.00227153	0.000685655	0.00092323		PLOD2	-0.52625	0.139019	0.000153428		ITGB2	-0.538637	0.217732	0.0133666
SIGLEC7	0.398889	0.107641	0.000210794		SERPINF2	-0.187689	0.0497187	0.000159991		EPHA1-AS1	-0.0794013	0.0140201	1.48396e-08		DOC2A	0.469845	0.0787858	2.46764e-09		INHBC	-0.00455138	0.00167339	0.00653097		PIGR	-0.00135184	0.000571492	0.0180079		FKBP9	0.00121889	0.000378115	0.00126587		STOX1	-0.00487646	0.00147614	0.000954805		SIGLEC7	0.398889	0.107641	0.000210794		DXO	-0.156575	0.0635829	0.0137958
UBASH3B	-0.273846	0.0739109	0.00021132		GC	0.0273129	0.00742807	0.000236005		RP11-259G18.3	-0.0969	0.0171902	1.73092e-08		MS4A7	0.599314	0.100863	2.81795e-09		MMP8	0.00263541	0.000975935	0.00692567		DSG4	0.00451171	0.00191231	0.0183092		P2RX4	-0.000800268	0.000248443	0.00127686		FREM2	0.00356129	0.00107879	0.000962733		UBASH3B	-0.273846	0.0739109	0.00021132		SIGLEC9	0.111102	0.0454797	0.0145698
MICB	0.0581295	0.0158273	0.000239976		DHRS4L2	-0.104554	0.0286281	0.000260053		LRRC37A2	-0.0555402	0.0100145	2.92286e-08		HLA-DRB1	0.1749	0.0301653	6.70916e-09		SCGB3A1	0.0020704	0.000768129	0.00703088		SCPEP1	-0.000680024	0.000288314	0.018343		STX10	0.00445705	0.00138391	0.00127918		VAV2	0.0019002	0.000577936	0.00100937		MICB	0.0581295	0.0158273	0.000239976		LGALS3BP	-0.707706	0.289737	0.0145827
CD33	0.0317593	0.0087037	0.000263329		ACHE	-0.0964311	0.0265436	0.000280214		TP53INP1	-0.178533	0.0324676	3.82363e-08		FAM215B	-0.122571	0.021456	1.1121e-08		SERPINE2	-0.00218689	0.00081682	0.00742128		DGCR6	-0.00182497	0.000776324	0.0187336		RP1-39G22.7	0.00156474	0.000485997	0.00128346		NPAT	-0.00313289	0.00095603	0.00104923		CD33	0.0317593	0.0087037	0.000263329		APP	-0.969344	0.400667	0.0155493
SERPINE2	-0.260833	0.0724141	0.000315813		HDGF	0.0266554	0.00744426	0.000342731		DND1P1	-0.0506734	0.00922354	3.93116e-08		SNX31	0.0721636	0.0127689	1.59052e-08		TPM4	-0.00402963	0.00150564	0.00744273		IL4R	0.000736436	0.000316225	0.0198677		GABRR2	-0.00213318	0.000663516	0.00130464		WDFY2	-0.00221701	0.000677315	0.00106326		SERPINE2	-0.260833	0.0724141	0.000315813		IGFBP4	-1.34407	0.555797	0.0155942
LILRA5	0.4775	0.13415	0.000371639		ADGRE1	0.119704	0.0335916	0.000365941		YPEL3	-0.184375	0.0335948	4.06071e-08		FCER1G	-0.42361	0.0752887	1.83934e-08		LCT	0.000279117	0.000104667	0.00765945		IL31RA	-0.000382206	0.000164395	0.0200756		EAPP	0.00347415	0.00108196	0.00132277		ATF5	-0.0062125	0.00190218	0.00109079		LILRA5	0.4775	0.13415	0.000371639		CCN3	-0.285173	0.11874	0.0163209
SERPINF2	-0.225882	0.0636754	0.000389046		APP	-0.462905	0.132042	0.000455348		GPC2	-0.553729	0.101311	4.61222e-08		GEMIN7	-0.944838	0.16809	1.89828e-08		STARD5	0.000982549	0.000378036	0.0093471		SEL1L	0.000747105	0.000321801	0.0202523		GCAT	-0.0011478	0.000357542	0.0013262		SIGLEC22P	-0.00169749	0.000520043	0.00109798		SERPINF2	-0.225882	0.0636754	0.000389046		TGFA	0.554492	0.231441	0.0165829
IDUA	0.278333	0.0801612	0.000516271		GNAS	-0.412209	0.117851	0.000469253		RP11-707O23.5	-0.0448348	0.00820669	4.67617e-08		NDUFAF6	0.252494	0.044996	2.0062e-08		IFNGR1	-0.00372843	0.00143836	0.00953808		HIP1R	0.00246076	0.00106301	0.0206183		TMC8	0.00381359	0.00120163	0.00150517		RIOX1	-0.00703967	0.00215767	0.00110385		IDUA	0.278333	0.0801612	0.000516271		SERPINB1	-0.698848	0.293487	0.0172566
APP	-0.4025	0.116693	0.000562208		ST13	0.583145	0.171726	0.000684307		KANSL1-AS1	-0.043905	0.00805548	5.0279e-08		LRRC37A2	-0.0513733	0.00927999	3.09601e-08		SULT1A3	-0.00463511	0.00178961	0.00959717		RRM2B	-0.00203981	0.000881889	0.0207228		N4BP2	-0.000626697	0.000197901	0.00154169		ZZEF1	0.00417758	0.00128289	0.00112842		APP	-0.4025	0.116693	0.000562208		PPP1R14D	1.12313	0.474019	0.0178184
LGALS3	-0.0884211	0.0257895	0.000606767		SH3BP1	0.12649	0.0375828	0.000763683		RP11-259G18.1	-0.0600752	0.0110369	5.23513e-08		INPP5D	-0.590398	0.106813	3.25009e-08		TP53I3	-0.000640315	0.000250058	0.0104473		SLC4A1	-0.00366914	0.00159695	0.0215845		MED24	-0.00189337	0.000598344	0.00155431		TMCC3	0.00312645	0.000962894	0.00116658		LGALS3	-0.0884211	0.0257895	0.000606767		ANGPT1	-0.38309	0.163452	0.0190907
IBSP	0.315556	0.0940126	0.000789293		FCRLB	0.0428353	0.0127988	0.000817424		RP11-259G18.2	-0.152507	0.0283307	7.32152e-08		LRRC37A	-0.0848377	0.0153908	3.5432e-08		CST2	-0.000873341	0.000342871	0.0108608		KLK15	0.000288526	0.000125602	0.0216106		PADI4	0.000765501	0.000242072	0.00156533		ATP6V1D	-0.0116529	0.0035936	0.00118416		IBSP	0.315556	0.0940126	0.000789293		LYPD3	0.188587	0.0804679	0.0190971
COL11A2	0.159	0.0473794	0.000791094		FES	0.212184	0.0638614	0.000891935		LRRC37A4P	0.04263	0.00792295	7.4252e-08		DND1P1	-0.0465709	0.0085068	4.38626e-08		CST1	-0.00105529	0.000415525	0.0110964		IGDCC4	-0.00082933	0.000361295	0.021708		NPAT	-0.00207808	0.000657186	0.00156642		SPTSSA	0.00913679	0.00281881	0.0011896		COL11A2	0.159	0.0473794	0.000791094		HAGH	0.761248	0.324895	0.0191263
MICA	-0.07775	0.0231769	0.000794716		PYDC1	0.095896	0.0291571	0.00100565		INPP5D	-0.259896	0.0484237	7.99997e-08		LRRC37A4P	0.0455893	0.00835452	4.8467e-08		UCMA	-0.00255052	0.00100627	0.0112569		SPINK8	-0.000494571	0.000215613	0.0218025		CTB-113P19.3	-0.00266179	0.000843948	0.00161062		LGALS4	0.00215513	0.000672133	0.00134404		MICA	-0.07775	0.0231769	0.000794716		INSL4	0.3941	0.168632	0.019437
LRP11	-0.0725641	0.0216416	0.000799448		BPIFB2	-0.10091	0.030793	0.00104905		RP11-798G7.5	0.0892026	0.0166826	8.94043e-08		MAPK8IP1P2	-0.045268	0.00829765	4.88291e-08		NTM	-0.00387458	0.00153047	0.0113534		BMP6	0.00154401	0.00067474	0.0221197		IL4R	0.00127172	0.000405392	0.00170673		ZMPSTE24-DT	0.00187141	0.000587396	0.00144287		LRP11	-0.0725641	0.0216416	0.000799448		ACHE	-0.192535	0.082786	0.0200347
SULT1A3	0.2175	0.0648799	0.000801291		SERPINB1	-0.323331	0.0991054	0.00110437		B4GALT3	-0.321117	0.0605809	1.15403e-07		APOC1	1.18736	0.217842	5.02158e-08		CPXM1	-0.0030913	0.0012322	0.0121152		GSTM4	0.000558426	0.000244272	0.0222494		CATSPERG	0.00152856	0.000487529	0.00171665		ATM	0.00379375	0.00119318	0.00147511		SULT1A3	0.2175	0.0648799	0.000801291		FAM20A	-0.272559	0.117476	0.0203343
FCRLB	0.099322	0.029661	0.000812293		F13B	-0.0657205	0.0202174	0.00115124		PILRA	0.562565	0.106307	1.21062e-07		EPHX2	0.182122	0.0334235	5.06793e-08		MET	0.00349759	0.00139853	0.0123876		CLEC7A	0.000244691	0.000107116	0.0223509		ZBTB14	0.00234505	0.00074874	0.00173626		LTN1	-0.00454736	0.00143857	0.0015721		FCRLB	0.099322	0.029661	0.000812293		GFRA2	-0.199291	0.0859546	0.020419
TREM1	0.0953125	0.0285591	0.000845721		ANKRD54	-0.431483	0.135666	0.00147031		NDUFS2	-0.206066	0.0394372	1.73998e-07		MAPK8IP1P1	-0.0491276	0.00904408	5.57209e-08		XCL2	0.00818839	0.003289	0.0127876		CNTN2	0.000265623	0.000116601	0.0227241		CHD6	-0.00344129	0.00109995	0.00175649		ETAA1	-0.00377624	0.00119778	0.00161773		TREM1	0.0953125	0.0285591	0.000845721		SCGB1A1	-0.183565	0.0792091	0.0204777
FUT5	0.085	0.0256899	0.000937313		SIGLEC10	0.0657496	0.0211067	0.00183883		RP5-874C20.3	-0.136924	0.0262076	1.74554e-07		KANSL1-AS1	-0.0461873	0.00852302	5.98892e-08		NUCB1	0.00232496	0.000934031	0.0128041		RAB11FIP3	0.00403015	0.00178043	0.0236002		RGS17P1	-0.00267598	0.000856763	0.00178795		AKNA	0.00366968	0.00116886	0.00169209		FUT5	0.085	0.0256899	0.000937313		TNFAIP8L2	-1.10224	0.47785	0.0210742
HAVCR2	-0.158696	0.0483079	0.00101952		TNFRSF11A	-0.0550271	0.0177876	0.00197762		EPHB4	0.438103	0.0848373	2.41684e-07		LINC02210	-0.052584	0.0097447	6.80818e-08		PDIA5	0.000372833	0.000150271	0.013099		MPHOSPH8	0.00361968	0.00160021	0.0236973		LL22NC03-75H12.2	-0.00190066	0.00060911	0.00180618		ALMS1	-0.0113365	0.00361346	0.00170508		HAVCR2	-0.158696	0.0483079	0.00101952		ADAMTSL5	-0.149799	0.0652104	0.0216092
SHBG	0.157143	0.0479024	0.00103632		LATS1	0.455239	0.150578	0.00250047		BCL3	-2.20695	0.430652	2.98032e-07		MAT1A	-0.28017	0.0521641	7.83276e-08		DARS	-0.00343599	0.00139081	0.0134925		GPA33	0.00119522	0.000528401	0.0236998		CTD-2547L24.3	0.00351044	0.0011291	0.0018769		CENPJ	-0.00359184	0.00114837	0.00176136		SHBG	0.157143	0.0479024	0.00103632		FST	0.462573	0.201718	0.0218382
GLIPR2	0.571667	0.174656	0.00106374		IL6ST	0.139674	0.0466837	0.00277218		RP11-455F5.3	-0.103695	0.0203438	3.44874e-07		STAG3	-0.364341	0.0681142	8.8453e-08		THBS4	-0.00102795	0.000416315	0.013543		STAB2	0.000537768	0.000238329	0.024045		SLC35D3	0.00519445	0.00167191	0.00189062		RSPRY1	0.00250612	0.00080206	0.00178041		GLIPR2	0.571667	0.174656	0.00106374		CCN1	0.552392	0.240897	0.0218442
LILRA6	-0.0842857	0.0259893	0.00118241		RNF43	0.2221	0.074713	0.0029518		CLU	0.738699	0.146655	4.72899e-07		WNT3	-0.172204	0.0325198	1.18787e-07		SERPINB8	0.00320812	0.00130088	0.0136585		ALDH3A1	-0.000465039	0.000206434	0.0242761		RNF8	-0.00641847	0.00207573	0.00198709		VWA8-AS1	0.00347687	0.00111635	0.00184258		LILRA6	-0.0842857	0.0259893	0.00118241		CEBPB	-1.10501	0.482032	0.0218824
CTSH	0.0763158	0.0235387	0.00118633		AXIN1	-0.587515	0.201816	0.00360115		ADAM10	-0.425827	0.0848019	5.12878e-07		RPS26P8	-0.13093	0.0249213	1.49029e-07		KLK11	-0.00246918	0.00102876	0.0163881		CEACAM19	-0.00104748	0.000466182	0.0246441		SHKBP1	0.00229345	0.00074596	0.00210856		BRD3OS	0.0023402	0.000757961	0.00201854		CTSH	0.0763158	0.0235387	0.00118633		FOLH1	-0.798568	0.353223	0.0237714
SIRPB1	0.0327174	0.0101087	0.0012098		AXL	0.164158	0.0564569	0.00364131		FAM105B	0.226712	0.0452086	5.30884e-07		POLR2E	0.285113	0.0543642	1.56699e-07		F5	-0.00406997	0.00169797	0.0165319		ANPEP	0.000544182	0.000243579	0.0254756		CPT2	-0.00130849	0.000425733	0.0021157		HECTD4	-0.0102809	0.00333002	0.00201965		SIRPB1	0.0327174	0.0101087	0.0012098		ITGBL1	-0.227874	0.101523	0.0247969
NAGLU	-0.141429	0.0440949	0.00133954		SLC9A3R2	-0.235576	0.0819468	0.00404352		RPL13	0.433399	0.0866401	5.66525e-07		TLCD3B	0.733392	0.140017	1.62443e-07		CPZ	0.0033295	0.00138907	0.0165333		TFPI2	0.00190384	0.000856006	0.026142		PPT1	-0.000894182	0.000291531	0.00216082		ARPC1B	0.00739138	0.00239426	0.00202102		NAGLU	-0.141429	0.0440949	0.00133954		PRSS27	0.23893	0.106898	0.025409
HDGF	-0.3675	0.115534	0.00146822		NOTCH1	-0.450405	0.157017	0.00412401		ZSCAN9	-0.113574	0.0227154	5.73671e-07		NDUFS2	-0.3899	0.0747534	1.83013e-07		CXCL12	-0.00169772	0.000711421	0.0170151		CA3	-0.00141674	0.000638198	0.0264247		KIFAP3	0.00238092	0.000777343	0.00219211		HAAO	-0.00141817	0.000460042	0.0020514		HDGF	-0.3675	0.115534	0.00146822		GCHFR	0.510195	0.229329	0.0260994
THSD1	-0.0544218	0.0171429	0.00150042		ANXA11	0.404089	0.140906	0.00413352		ATP8B3	0.289486	0.0579948	5.98859e-07		LACTB	0.163665	0.031647	2.32129e-07		EPHA4	-0.00175682	0.000736684	0.0170898		NXPH3	-0.000604046	0.000273181	0.0270253		ENKD1	-0.00649704	0.00212626	0.002246		CPED1	0.00606193	0.00197368	0.00213065		THSD1	-0.0544218	0.0171429	0.00150042		ZFYVE19	-0.152083	0.0683924	0.0261695
SERPINB1	-0.35625	0.112513	0.00154393		PBK	0.565837	0.197378	0.00414694		CHRNE	0.206774	0.0414438	6.06104e-07		IGHGP	-0.218773	0.0423739	2.43119e-07		GSTM4	-0.00145617	0.000611404	0.0172339		ADAMTSL2	-0.00219781	0.00100328	0.0284783		NT5C3B	-0.00311828	0.00102479	0.00234342		B4GALT4	0.00231601	0.000754368	0.00213963		SERPINB1	-0.35625	0.112513	0.00154393		JPT2	1.4987	0.676322	0.0266944
IL6ST	0.104865	0.0331668	0.00156827		SCARF1	-0.0624087	0.021788	0.00417852		LILRB2	-0.232597	0.0466683	6.22696e-07		FAM180B	-0.660671	0.128264	2.59306e-07		CEL	-0.00095391	0.000401014	0.0173718		CHMP6	-0.00134451	0.000614062	0.0285587		ADD1	-0.00205454	0.000677086	0.00241024		ZNF799	0.0064176	0.0020955	0.00219454		IL6ST	0.104865	0.0331668	0.00156827		CD4	0.176555	0.0798789	0.0270854
HGFAC	-0.1	0.0317265	0.00162189		HBEGF	-0.513197	0.179262	0.00419881		C17orf107	0.187664	0.0377831	6.80392e-07		C17orf107	0.169369	0.0329758	2.80399e-07		MYOC	0.00128694	0.000541334	0.0174379		F2R	0.00194744	0.000890267	0.0287079		CTD-3203P2.2	0.00181134	0.000597223	0.00242189		GABRR2	-0.000980356	0.00032074	0.00223902		HGFAC	-0.1	0.0317265	0.00162189		PRRT3	-0.354981	0.160612	0.0270929
DEFA5	-0.424667	0.135258	0.00169136		GDNF	0.103332	0.0363208	0.00444131		DNTT	-0.43314	0.0874045	7.21153e-07		ARL17A	-0.0762323	0.0148851	3.03303e-07		BIN1	0.00175501	0.000744263	0.0183714		HJV	-0.00139606	0.000638272	0.028724		BTN3A2	-0.00252459	0.000833387	0.00245107		TSEN34	0.00203899	0.000668648	0.00229275		DEFA5	-0.424667	0.135258	0.00169136		CD5L	0.280289	0.126883	0.0271715
VAV1	-0.557273	0.180355	0.00200244		ACAA1	0.254636	0.0895307	0.00445339		PPOX	-0.229063	0.0462858	7.46388e-07		CSTF1	0.469157	0.0920341	3.43908e-07		PDGFD	0.00069312	0.00029416	0.0184596		ABO	0.000185584	8.51657e-05	0.0293249		CARD8	0.0059752	0.0019725	0.00245155		ABRACL	-0.00168373	0.000554374	0.00238802		VAV1	-0.557273	0.180355	0.00200244		KIFBP	-1.99312	0.902364	0.0271903
FAM213A	-0.291111	0.0943994	0.00204358		IL1RN	0.109284	0.038425	0.00445395		FAM117B	0.0987838	0.0200288	8.1357e-07		RNU6-2	0.0970533	0.0190495	3.49109e-07		B4GALT6	-0.00233199	0.000992433	0.0187852		SCGB3A1	0.00166697	0.000771177	0.0306499		MS4A6A	0.000705443	0.000233133	0.00247878		BRD2	-0.0071113	0.00234733	0.00244936		FAM213A	-0.291111	0.0943994	0.00204358		PAM	-0.10766	0.0487743	0.0272918
FUT3	0.044697	0.0145455	0.00211978		MICB_MICA	-0.0232594	0.00821054	0.00461316		EPHX2	0.0910349	0.0184726	8.30296e-07		NUP160	-1.02291	0.201608	3.90042e-07		FBLN1	-0.0038201	0.00163277	0.0193023		BAIAP2	-0.00313258	0.00144934	0.0306664		CYCSP34	-0.000565003	0.000186728	0.00247969		SCMH1-DT	0.0028434	0.00093936	0.00247033		FUT3	0.044697	0.0145455	0.00211978		ACP6	0.0610075	0.0277964	0.0281779
DNAJB12	0.33625	0.109488	0.00213269		HRC	-0.226987	0.0810019	0.0050748		BIN1	0.121956	0.0248685	9.38859e-07		DYDC2	-0.50671	0.100364	4.44815e-07		CR1	0.00235192	0.00100688	0.0194993		PLIN3	-0.00282049	0.0013059	0.0307877		DNAJC13	0.00116592	0.000385995	0.00252299		ASAH2	0.00240843	0.00079602	0.00248149		DNAJB12	0.33625	0.109488	0.00213269		AGRP	0.19044	0.0868346	0.0282979
SNX1	0.202727	0.0662113	0.00219995		KLK8	0.0655311	0.0234711	0.00523844		IGHV4-4	-0.0567878	0.0117014	1.21561e-06		HLA-DQA2	-0.0646486	0.012821	4.59785e-07		BCAM	-0.0027207	0.00116533	0.0195588		EFEMP1	0.00115834	0.000538436	0.0314519		FAM218A	-0.00415966	0.00137786	0.00253663		CYCSP34	-0.000707484	0.000233861	0.00248441		SNX1	0.202727	0.0662113	0.00219995		CLEC4C	-0.0724736	0.033108	0.0285964
MATN4	0.198235	0.0647693	0.00220866		EPHB4	-0.150676	0.0540905	0.0053423		CSTF1	0.337511	0.0696682	1.26897e-06		HLA-DRB5	0.102466	0.0204411	5.36576e-07		DKK3	0.00393863	0.00168873	0.019685		CXCL12	-0.00114043	0.00053078	0.0316665		CHN2	0.00297069	0.000984462	0.002548		ASAP1-IT2	0.0030857	0.00102211	0.00253657		MATN4	0.198235	0.0647693	0.00220866		CRELD1	0.0904172	0.0414179	0.0290324
ART3	-0.425	0.1389	0.00221522		CFHR2	-0.025433	0.00918862	0.00564225		TSPAN14	0.754918	0.156068	1.31746e-06		FAM157C	-0.251175	0.0503333	6.03072e-07		REG4	-0.00211851	0.000914958	0.0205902		NOTCH2	-0.0023017	0.00108213	0.0334193		DDAH1	-0.00490702	0.00162739	0.00256744		RRN3P1	0.00145834	0.000484497	0.00261237		ART3	-0.425	0.1389	0.00221522		RTBDN	-0.341611	0.156674	0.0292288
GSS	-0.124091	0.0407473	0.00232386		SAT2	0.0431691	0.0156348	0.00576089		EPHA1	-0.45564	0.0944587	1.40921e-06		KCNH6	0.708201	0.142024	6.14886e-07		RARRES1	0.0014155	0.00061187	0.0207007		PTGES2	0.0025975	0.00122294	0.0336718		CABP5	-0.00189675	0.000629458	0.00258422		AP1S1	-0.00256178	0.00085126	0.00261767		GSS	-0.124091	0.0407473	0.00232386		CXCL14	0.890378	0.411415	0.0304501
APOC3	-0.4975	0.163745	0.00237942		KLRK1	-0.0474388	0.0173148	0.00614786		CTD-2165H16.4	0.296129	0.0615234	1.48482e-06		DCAKD	-0.559372	0.112527	6.66134e-07		MMP1	-0.000688193	0.000298386	0.0210891		IFI30	0.000478546	0.00022556	0.0338725		BFSP1	-0.00141901	0.000471675	0.00262581		TSGA10	0.00420995	0.00140253	0.002685		APOC3	-0.4975	0.163745	0.00237942		NEXN	-0.552355	0.255467	0.0306078
MAPK3	0.36	0.118623	0.00240675		PDIA4	-0.266577	0.0975335	0.00627245		PTK2B	0.110179	0.0229696	1.61282e-06		B4GALT3	-0.611078	0.122942	6.67913e-07		MRC1	0.00229542	0.000996408	0.0212398		ADGRE1	0.000686995	0.000327215	0.0357711		COG6	0.00349609	0.00116286	0.00264323		TMEM151A	0.00603535	0.00201075	0.00268621		MAPK3	0.36	0.118623	0.00240675		NT5E	0.0943582	0.0439674	0.0318654
HP	0.0417568	0.0137838	0.0024503		ADAMTS1	0.549953	0.201273	0.00628784		IGHGP	-0.107183	0.0223937	1.69887e-06		NBEAL1	0.298076	0.0600232	6.83433e-07		LAMC2	0.00353663	0.00154202	0.0218194		CRACR2A	0.00153215	0.000729806	0.0357817		ATP6V1E2	0.00377108	0.00125769	0.00271383		EXOC7	-0.0089842	0.00299492	0.00270143		HP	0.0417568	0.0137838	0.0024503		KCTD5	1.06374	0.498195	0.0327464
SIGLEC5	1.25962	0.415957	0.00245987		DNPH1	0.082175	0.0301548	0.00642805		TSC22D4	-0.356859	0.0745967	1.71969e-06		NMT1	0.82254	0.165886	7.10538e-07		RRM2B	0.00141855	0.0006207	0.022289		CRYZL1	-0.00150736	0.000719984	0.0362952		AP1S1	-0.0016186	0.000539978	0.0027218		SUGT1P3	0.000817831	0.000273713	0.00280893		SIGLEC5	1.25962	0.415957	0.00245987		CXCL10	-0.15298	0.0717471	0.0329898
TNFSF12	-0.148929	0.0492142	0.00247706		TNC	-0.0946977	0.0347602	0.00644351		KCNN4	-1.23298	0.258971	1.92573e-06		PPP1R37	-2.14802	0.433907	7.405e-07		IGDCC4	-0.00110987	0.000486446	0.0225136		CRNN	0.000313798	0.000149979	0.0364134		RALGPS1	0.00363106	0.0012119	0.00273386		STAC3	0.00375812	0.00126261	0.00291587		TNFSF12	-0.148929	0.0492142	0.00247706		RNASE10	-0.0694477	0.0326785	0.0335713
CRAT	-0.445833	0.148143	0.00261696		TLR1	0.0498512	0.0183818	0.00668828		FAM63B	-0.179284	0.03772	2.00403e-06		HLA-DQB1-AS1	-0.115298	0.0233209	7.65553e-07		C6	-0.00306471	0.00134401	0.0225918		HAGH	0.00172515	0.000830862	0.0378626		RPL17	0.0031312	0.00104673	0.00277678		MAFA	0.00263423	0.000887706	0.00300276		CRAT	-0.445833	0.148143	0.00261696		CALCOCO1	-0.443305	0.209113	0.0340118
ATP1B2	-0.228208	0.0771574	0.00309955		MPI	0.108422	0.0403671	0.00723369		WNT3	-0.324762	0.0686409	2.23063e-06		ZKSCAN3	-0.226169	0.0457862	7.82488e-07		CNTN2	0.000327873	0.000143906	0.022704		PVR	0.000284886	0.000137526	0.0383119		STAC3	0.003151	0.00105401	0.00279391		CPSF1	-0.000730622	0.000246333	0.00301703		ATP1B2	-0.228208	0.0771574	0.00309955		TNFAIP8	0.710894	0.335667	0.0341872
FCRL4	-0.0306195	0.010354	0.00310381		SCARA5	-0.0761698	0.0284891	0.00750308		AP4M1	0.130019	0.0274954	2.2591e-06		MAPT-AS1	0.324331	0.0657471	8.09731e-07		DEFB104A	-0.00329969	0.00145176	0.0230325		GFRA1	0.000923212	0.000448745	0.0396556		CD247	-0.00531521	0.00178041	0.00283225		PRR4	0.000875948	0.000295889	0.0030725		FCRL4	-0.0306195	0.010354	0.00310381		EPPK1	0.142439	0.067764	0.0355539
IL27RA	0.868974	0.294902	0.00321227		CFHR4	-0.0323703	0.0121108	0.00752081		GPR141	-0.167842	0.0354988	2.26617e-06		CARF	0.305327	0.0619232	8.19184e-07		CCL23	-0.000807456	0.000355811	0.0232476		VTI1A	-0.00335368	0.00163931	0.0407768		ARSA	-0.00308482	0.00103355	0.00283879		AGTPBP1	0.00625055	0.00211515	0.00312531		IL27RA	0.868974	0.294902	0.00321227		CLSTN2	0.336064	0.160812	0.0366358
LCT	-0.0255238	0.00866667	0.00322897		MFGE8	0.0635189	0.0238127	0.00764306		ADAMTS1	0.571243	0.121246	2.45994e-06		PPP4C	1.24745	0.253039	8.22805e-07		TGFBR3	-0.0028686	0.0012644	0.0232838		IFNL1	0.00359705	0.00176244	0.0412556		FHOD3	0.00375095	0.00125679	0.00284002		USP32P2	0.00319075	0.00107997	0.0031321		LCT	-0.0255238	0.00866667	0.00322897		ANXA3	0.69492	0.334362	0.0376776
GMPR	-0.69	0.234486	0.00325458		TNFSF13B	-0.0966175	0.0363558	0.007871		CLASRP	-0.408704	0.086788	2.48662e-06		SLC26A1	-0.0602693	0.0122956	9.50201e-07		C1R	-0.00371552	0.00163789	0.0233005		ITPA	-0.000298503	0.000146717	0.041896		CAPS	-0.00497081	0.0016657	0.00284296		CRYBG2	-0.00304496	0.00103259	0.0031896		GMPR	-0.69	0.234486	0.00325458		TANK	-1.15881	0.557908	0.0377955
APOA5	0.380909	0.129543	0.00327791		CD244	-0.0709143	0.0268352	0.00822758		IGHV2-70	0.113054	0.0240276	2.53646e-06		ZNF296	-0.519636	0.106046	9.57825e-07		CNTFR	-0.00141988	0.000626831	0.0235019		PDCD5	-0.000545392	0.000268546	0.0422647		RP11-493L12.5	-0.00062194	0.00020918	0.0029469		CAP1	0.00994622	0.00337455	0.00320436		APOA5	0.380909	0.129543	0.00327791		SLAMF7	-0.0909103	0.0438007	0.0379364
KLC1	-0.296667	0.100917	0.00328517		PNLIPRP2	-0.0188861	0.00714921	0.00824907		C12orf52	-0.122864	0.0264597	3.42631e-06		TRIM4	-0.155985	0.0318376	9.61293e-07		KDELC2	0.000647418	0.000285951	0.023569		CR2	0.00105602	0.000520371	0.0424208		ZNF506	-0.00189449	0.00063932	0.00304367		FOXN1	0.00257182	0.000872591	0.00320526		KLC1	-0.296667	0.100917	0.00328517		CA12	-0.196377	0.0951183	0.0389648
BPI	0.208333	0.0709888	0.00333833		C1QTNF1	-0.0942541	0.0357271	0.00833547		BCKDK	0.155086	0.0335244	3.72693e-06		ICA1L	-0.388128	0.0796216	1.09001e-06		SRGN	-0.00117678	0.000519988	0.0236297		C3	-0.00175016	0.000863677	0.0427235		CPED1	0.00150788	0.000509326	0.003071		SGMS1-AS1	0.00174751	0.00059336	0.00322848		BPI	0.208333	0.0709888	0.00333833		PVALB	0.0781901	0.0378749	0.0389768
IL17RD	-0.108333	0.0370634	0.00346764		GDF15	0.0873182	0.0332184	0.00857353		CNN2	0.112112	0.0242497	3.7779e-06		MAPT	-0.735609	0.150999	1.10684e-06		ITIH4	0.00159715	0.000707134	0.0239071		PPBP	-0.00219647	0.00108639	0.043196		RRAGD	-0.00206744	0.000699011	0.00309973		PVR	-0.00904141	0.00307014	0.00323004		IL17RD	-0.108333	0.0370634	0.00346764		DDI2	-1.97746	0.960234	0.0394605
LILRA3	-0.125833	0.0431865	0.00357149		LEG1	-0.0588712	0.0224741	0.00880563		ABCA7	0.143134	0.0311205	4.23845e-06		RIN3	-1.27681	0.262348	1.13396e-06		THYN1	-0.00483238	0.00214281	0.0241234		LECT2	0.000244484	0.000121138	0.043568		C7orf34	0.00236374	0.00080035	0.00314312		C12orf54	0.00194084	0.000659439	0.00324875		LILRA3	-0.125833	0.0431865	0.00357149		IGSF8	-0.387901	0.188596	0.0397073
CD36	-0.1988	0.0683033	0.00360795		IGFBP6	0.255452	0.0983323	0.00938104		ZNF668	0.112295	0.0246958	5.43849e-06		PRSS36	0.364231	0.0748984	1.15621e-06		PLAUR	-0.0037823	0.00168051	0.0244052		TBCB	0.0037212	0.00184794	0.0440409		SIGLEC22P	-0.000811657	0.000275097	0.00317321		FARP2	0.00653788	0.00222901	0.00335605		CD36	-0.1988	0.0683033	0.00360795		COCH	0.169769	0.0825826	0.039807
TMEM132C	-0.120432	0.04185	0.00400578		STAB2	-0.054425	0.0209977	0.00954342		FAM96A	-0.28727	0.0632652	5.60601e-06		OTULIN	0.546981	0.113042	1.30667e-06		ASAH2	-0.000492748	0.0002191	0.0245147		ADAM22	-0.000339681	0.000168902	0.0443138		REPS1	0.00318527	0.00108186	0.00323742		FSIP2	-0.00124145	0.000423444	0.00337009		TMEM132C	-0.120432	0.04185	0.00400578		CD2AP	0.208982	0.101982	0.0404418
SCARF1	-0.0595	0.02075	0.00413768		MAPKAPK2	-0.149277	0.0577605	0.00975428		PLD2	0.0960499	0.0211606	5.64993e-06		MAPT-IT1	-0.387826	0.0806401	1.51429e-06		DPEP2	-0.00147483	0.000658306	0.0250684		CEACAM8	0.00156888	0.000780794	0.0445009		IRAK2	0.00205399	0.000697785	0.00324431		RAET1E	-0.00485473	0.00165627	0.00337742		SCARF1	-0.0595	0.02075	0.00413768		PTPRK	0.71403	0.349034	0.0407826
KDELC2	0.0730392	0.0254743	0.00414163		VCAM1	0.265252	0.102995	0.0100128		PLEKHM1	-0.227607	0.0502065	5.80374e-06		IGHG3	-0.324034	0.0674008	1.52777e-06		TGFBI	0.00445588	0.00199258	0.0253366		MDGA1	-0.000172555	8.588e-05	0.0445102		LIPT1	0.0050197	0.00170796	0.00329263		ZNF296	-0.00323845	0.00110874	0.00349092		KDELC2	0.0730392	0.0254743	0.00414163		TST	0.632717	0.30938	0.0408438
ALOX15B	-0.575952	0.203007	0.00455235		LILRA2	-0.036351	0.0141632	0.0102708		RASA1	-0.458204	0.10149	6.33844e-06		PLEKHM1	-0.392773	0.08271	2.04631e-06		EPHA1	-0.00213689	0.000956822	0.0255279		CEACAM6	0.00159419	0.000793691	0.0445817		RRN3P1	-0.000491682	0.000167534	0.00333741		MAFA-AS1	0.00292858	0.00100412	0.00353926		ALOX15B	-0.575952	0.203007	0.00455235		TRIM5	0.197617	0.0969159	0.0414447
CD72	-0.227391	0.0802666	0.00461206		MITD1	-0.308741	0.120585	0.0104563		GGA2	0.161553	0.0358457	6.57802e-06		SPPL2C	-0.278443	0.0588036	2.18916e-06		ALDH3A1	-0.00169383	0.000759663	0.0257665		TTF2	0.000562683	0.000280503	0.0448586		RP11-645C24.5	0.000399627	0.000136245	0.00335538		NDST1	-0.00199572	0.000685116	0.0035801		CD72	-0.227391	0.0802666	0.00461206		INSR	1.05707	0.521268	0.0425732
IL1RN	0.13	0.0459224	0.00464226		ANGPT1	-0.122696	0.048419	0.0112753		IFNAR2	-0.117062	0.0259771	6.59503e-06		AP4M1	0.169869	0.0358756	2.19112e-06		HAVCR2	-0.0013126	0.000589042	0.0258566		CHL1	-0.000614854	0.000307656	0.0456614		TRPV5	0.0017258	0.000588459	0.00335982		HLA-DRB5	0.000653721	0.000224433	0.00358237		IL1RN	0.13	0.0459224	0.00464226		SLC9A3R2	-0.479151	0.236619	0.0428687
NLGN2	-0.575952	0.204214	0.00479741		ADGRE5	0.123474	0.049023	0.0117789		FAM213A	0.104745	0.0232594	6.68963e-06		IGHG1	0.425701	0.0899862	2.23704e-06		NCR3	-0.00246154	0.00110942	0.026502		WFDC2	-0.00269821	0.00135504	0.0464547		TPSD1	-0.00100484	0.000343199	0.003413		CD247	0.00573646	0.00197094	0.00360835		NLGN2	-0.575952	0.204214	0.00479741		MSTN	0.318789	0.157735	0.0432749
KLRB1	0.100435	0.0358276	0.00505853		NAA80	-0.199915	0.0803371	0.01283		RP11-196G11.2	-0.0529278	0.0117963	7.23015e-06		IGHV2-70	0.128808	0.0272578	2.29493e-06		CA3	-0.00120653	0.000544438	0.026684		VCAN	-0.000291943	0.000147173	0.0472926		ABT1	-0.00968733	0.00331172	0.00344274		FAM13A-AS1	0.00274734	0.000947103	0.00372236		KLRB1	0.100435	0.0358276	0.00505853		SIRT2	0.404847	0.200581	0.0435527
AGRP	-0.388485	0.138958	0.00517883		SEMA3F	0.160009	0.0645616	0.0131977		AC109333.10	0.315508	0.070409	7.42694e-06		SLC52A1	0.478639	0.101678	2.5091e-06		MVD	-0.00339909	0.00154224	0.0275249		DSCAM	0.000668262	0.000337586	0.0477558		TAB2	0.00225184	0.0007702	0.0034589		RAB8B	-0.00595282	0.00205944	0.00384629		AGRP	-0.388485	0.138958	0.00517883		PROC	-0.276141	0.137282	0.0442736
GIF	-0.387231	0.13877	0.00526353		CHMP1A	-0.226864	0.0916559	0.0133172		KCTD13	-0.437649	0.0979975	7.97236e-06		PVR	-0.228379	0.0486038	2.61706e-06		AMY2A	-0.00389707	0.00176916	0.0276101		LGALS8	-0.000689835	0.000350568	0.0490953		RP11-755F10.1	0.00284925	0.000975397	0.00348776		TRPT1	-0.00156191	0.00054089	0.00388103		GIF	-0.387231	0.13877	0.00526353		GNAS	-0.691875	0.34424	0.0444459
CTRB2	0.0337209	0.012093	0.0052959		TMPRSS11D	0.155537	0.0629009	0.0134087		FNDC3A	-0.435723	0.0976081	8.04418e-06		CLU	1.87801	0.399898	2.65013e-06		TREM1	0.00174983	0.000797088	0.0281439		DMP1	0.00382926	0.00194945	0.0494977		RP11-459O1.2	0.00151702	0.000519515	0.00349948		FCGR3B	-0.00376693	0.0013077	0.00396943		CTRB2	0.0337209	0.012093	0.0052959		HGFAC	0.121297	0.060365	0.0444953
XXYLT1	0.1165	0.0417838	0.00530083		ECE1	0.135346	0.0549108	0.0137076		Metazoa_SRP	-0.112287	0.02516	8.08574e-06		AGER	-0.480596	0.103093	3.1348e-06		HAVCR1	0.00061023	0.000278449	0.0284132		GIMAP7	-0.000359223	0.000183343	0.0500784		RP11-529F4.1	0.000691411	0.000237206	0.00355902		ATP5MF	-0.00475381	0.00165152	0.00399643		XXYLT1	0.1165	0.0417838	0.00530083		VASH1	-0.393211	0.195825	0.0446462
KLK8	0.0789535	0.0283519	0.00535663		HMOX1	-0.283433	0.115234	0.0139078		DCTN5	-0.0681315	0.0152869	8.31665e-06		RPS18	-1.25453	0.269601	3.26708e-06		CA13	-0.00105859	0.000483067	0.0284232		CLSTN2	0.000472244	0.000241036	0.050087		PPP1R14A	0.0037602	0.00129133	0.00359253		THRA	0.006986	0.00242958	0.00403528		KLK8	0.0789535	0.0283519	0.00535663		LYAR	-1.09899	0.549185	0.0453781
ENGASE	0.0729851	0.0262162	0.00536976		PLAT	-0.237746	0.0971669	0.014414		HLA-DQB1	0.0885389	0.0198691	8.34604e-06		ABCA1	0.576478	0.124418	3.59751e-06		PTGES2	0.00256283	0.00116965	0.0284439		HMCN2	0.000299209	0.000152823	0.0502442		MS4A4A	0.00109269	0.000375368	0.0036031		YPEL1	0.00426037	0.00148242	0.00405395		ENGASE	0.0729851	0.0262162	0.00536976		CWC15	-0.865887	0.432814	0.0454359
SERPINF1	-0.146042	0.0524677	0.00537825		CTRB1	-0.0403914	0.0165232	0.0145042		SLC24A4	-0.118056	0.0265244	8.55295e-06		SORL1	-2.04838	0.442228	3.62229e-06		CASP3	0.00139737	0.000639296	0.0288307		CCL23	-0.000502025	0.000256478	0.0503034		RP11-13P5.1	0.00232628	0.000799827	0.00363193		PMF1	0.00349587	0.00121647	0.00405581		SERPINF1	-0.146042	0.0524677	0.00537825		ADAMTS8	-0.115622	0.0579347	0.0459634
EPHB4	-0.209091	0.0752343	0.00544936		HIP1R	0.218927	0.0895644	0.014511		SIGLEC11	0.0926596	0.0208435	8.76878e-06		EARS2	0.152604	0.0330063	3.77347e-06		TCN1	-0.00155904	0.000715093	0.029243		TDGF1	0.000159495	8.15081e-05	0.0503706		PVR	-0.00513655	0.00176607	0.00363219		SKINT1L	-0.00423536	0.00147542	0.0040967		EPHB4	-0.209091	0.0752343	0.00544936		DKKL1	0.0540497	0.0271072	0.0461601
MANSC1	0.0902632	0.0325346	0.0055308		DCTD	0.384568	0.157567	0.0146602		ZNF192P1	0.19257	0.0434833	9.4848e-06		MARK4	2.90811	0.632011	4.19743e-06		B3GNT8	0.00180742	0.000830696	0.029571		DKK1	0.00185776	0.000951027	0.050769		ASCC3	0.00163331	0.000562125	0.00366543		PPP1R37	-0.010144	0.00353982	0.00416094		MANSC1	0.0902632	0.0325346	0.0055308		FCRL1	-0.148122	0.0745446	0.0469192
PTGDS	0.163571	0.059332	0.00583547		ITGAL	-0.13466	0.0555017	0.0152564		H1F0	0.0872399	0.0197898	1.04169e-05		TMEM106B	-0.512562	0.111436	4.23294e-06		LOXL3	-0.00243925	0.00112274	0.0298113		FAM13A	-0.00139303	0.000715106	0.0514138		HLA-DQA2	-0.000279242	9.62685e-05	0.00372374		TMEM87B	-0.00328615	0.00114863	0.00422399		PTGDS	0.163571	0.059332	0.00583547		MMP12	-0.087066	0.0438812	0.0472414
CILP2	-0.498571	0.180924	0.00585672		AKR7L	-0.117743	0.048538	0.0152756		GRIN3B	0.26523	0.0602533	1.07303e-05		HLA-DRA	0.433945	0.0946947	4.59293e-06		FCRL4	-0.000247973	0.000114234	0.0299495		KIFBP	-0.00410997	0.00211006	0.051439		NMRAL1	-0.00374108	0.00129026	0.0037379		GTPBP8	-0.00172251	0.00060278	0.00426834		CILP2	-0.498571	0.180924	0.00585672		PCDH17	-0.151447	0.0766402	0.0481466
UGDH	-0.189167	0.0690578	0.00615795		CLSTN2	0.0586517	0.0242005	0.0153688		EARS2	0.276706	0.062925	1.09554e-05		PLEKHA1	0.300339	0.065557	4.62009e-06		CPM	0.002264	0.00104344	0.0300258		CDH5	0.000981873	0.000511018	0.0546805		TMEM154	-0.00370896	0.00127925	0.00373968		KCNH6	0.00373512	0.0013092	0.00433106		UGDH	-0.189167	0.0690578	0.00615795		FARSA	-0.91346	0.464732	0.0493493
SAT2	0.1768	0.0647554	0.00632817		MANF	-0.304383	0.125617	0.015389		ZSCAN21	1.11831	0.254413	1.10447e-05		WDR18	-0.0850267	0.0185831	4.75109e-06		ITIH5	0.000780713	0.000360238	0.0302183		PPIE	0.00369013	0.00193011	0.0558917		OASL	-0.00307503	0.00106152	0.00376972		SUOX	0.00136801	0.000479615	0.00434021		SAT2	0.1768	0.0647554	0.00632817		CCL23	0.141633	0.0721597	0.0496731
TNC	-0.0938462	0.0343962	0.00636448		CSF3	-0.264233	0.109082	0.0154218		LILRB1	-0.192647	0.0439447	1.16608e-05		MS4A3	-0.683346	0.149633	4.95212e-06		TAC1	-0.0022042	0.00101725	0.0302483		CD38	-0.000520638	0.000272787	0.056315		RAB11FIP3	0.00303615	0.00105154	0.00388516		LINC02990	0.00292014	0.00102408	0.00435177		TNC	-0.0938462	0.0343962	0.00636448		ALDH1A1	0.667379	0.340049	0.0496935
MX1	-0.0684848	0.0251515	0.00647133		ICAM3	0.0721356	0.0297973	0.0154831		SERPINB1	0.119036	0.0271573	1.16949e-05		CRHR1	-0.57831	0.126765	5.06485e-06		F7	-0.00108274	0.00049993	0.0303282		SOD3	-0.000362368	0.000190136	0.0566715		PDAP1	-0.00560847	0.00194329	0.00390079		PTN	0.00374332	0.00131447	0.0044026		MX1	-0.0684848	0.0251515	0.00647133		TNFRSF1B	-0.525541	0.268846	0.0506062
ACADVL	0.498	0.185064	0.00712473		MSLN	-0.0347522	0.0143939	0.0157629		TRIM24	-0.0900856	0.0205919	1.21536e-05		RITA1	-0.177903	0.0390873	5.32844e-06		GIF	-0.00171379	0.000791418	0.0303523		SUSD2	0.000393938	0.000206979	0.0570047		ARPC1B	0.00151425	0.000524909	0.00391693		MS4A4E	0.00320485	0.00112546	0.0044052		ACADVL	0.498	0.185064	0.00712473		SLITRK1	0.470192	0.240714	0.0507809
DVL2	-0.806333	0.301282	0.00744303		VSIG2	-0.109007	0.0454809	0.0165406		LILRA2	-0.163413	0.0373587	1.21903e-05		RAB8B	-0.85954	0.190391	6.34374e-06		TIMP3	0.00101965	0.000471102	0.0304352		APOD	0.000986533	0.000518871	0.0572616		FAM108A6P	0.00138456	0.000480699	0.0039729		MYO7B	0.00529983	0.00186632	0.00451539		DVL2	-0.806333	0.301282	0.00744303		PRELP	-0.14423	0.0739985	0.0512843
TLR1	0.19	0.0710812	0.0075176		STX16	0.383231	0.159947	0.0165759		LILRA1	-0.172388	0.0395029	1.27753e-05		PLD2	0.187856	0.0416755	6.55657e-06		LY75	0.00072905	0.000337159	0.0305923		DTYMK	-0.0034501	0.00181529	0.0573578		OR2W3	0.00408181	0.00141835	0.00400386		HOXD9	0.00273633	0.000966269	0.00462792		TLR1	0.19	0.0710812	0.0075176		CEACAM16	0.15017	0.077068	0.0513502
PNLIPRP1	0.277778	0.10423	0.00769766		DOK2	0.375406	0.15683	0.0166789		CCNE2	0.542112	0.124282	1.28898e-05		SH2D4B	-0.435055	0.09656	6.62044e-06		SELP	0.00173891	0.000805678	0.0309033		PAMR1	0.000502869	0.000264595	0.0573649		VAV2	-0.000966879	0.000336793	0.00409385		FAM86JP	0.000442683	0.000156445	0.00465995		PNLIPRP1	0.277778	0.10423	0.00769766		FIS1	0.295147	0.151524	0.0514324
LY75	0.138163	0.0518484	0.00770446		FGFBP1	-0.19797	0.0827945	0.016798		LILRA3	-0.0842385	0.0193151	1.293e-05		IGHV1-3	0.653442	0.145112	6.7e-06		HAPLN1	0.00196195	0.000909089	0.0309159		PLSCR3	-0.00324216	0.00170742	0.0575823		KRIT1	0.00433523	0.00151184	0.00413692		TPSD1	-0.00144119	0.00050951	0.00467551		LY75	0.138163	0.0518484	0.00770446		AMPD3	-0.14144	0.0727323	0.0518152
MFGE8	0.0934615	0.0351531	0.00784426		DNAJB6	-0.105779	0.0443457	0.0170641		EED	2.31279	0.532296	1.39312e-05		ZNF646	-0.379384	0.0842911	6.76753e-06		REG3A	0.00132673	0.000614821	0.0309349		ANXA10	-0.00405245	0.00213505	0.0576889		CDK9	-0.00315888	0.00110199	0.00415011		TPSB2	-0.00339105	0.00119927	0.00469009		MFGE8	0.0934615	0.0351531	0.00784426		FSHB	0.448671	0.230826	0.0519238
CBLN1	0.314622	0.118591	0.00797801		ASGR2	-0.06866	0.0288287	0.0172349		LAMTOR4	0.146456	0.0338951	1.55426e-05		CELF1	-0.664502	0.147962	7.08794e-06		CPQ	0.00259051	0.00120143	0.0310697		CCL22	0.0011304	0.000595742	0.0577657		RP11-105C19.1	0.000506452	0.000176935	0.00420497		C1orf127	-0.0026368	0.000933191	0.00471958		CBLN1	0.314622	0.118591	0.00797801		SPINT3	-0.500385	0.258612	0.0530042
ZYX	0.31625	0.119227	0.00798983		CCL27	0.107208	0.0450647	0.0173606		GALNT6	-0.248918	0.057627	1.56401e-05		BCKDK	0.966525	0.215255	7.11727e-06		WFDC2	-0.00345725	0.001605	0.0312361		IFNGR2	0.000179543	9.46566e-05	0.0578565		AC005264.2	0.00187195	0.000654077	0.00421014		HOXD4	0.00515204	0.00182453	0.00474646		ZYX	0.31625	0.119227	0.00798983		TXNRD1	-0.371832	0.192354	0.0532286
SWAP70	0.0542857	0.0204762	0.00802152		SIL1	0.353285	0.149525	0.018142		C1QTNF4	0.0895848	0.0207463	1.57372e-05		NME8	0.169977	0.0379006	7.29748e-06		C1RL	0.00176318	0.00082078	0.0317003		NPTX1	0.000371955	0.000196751	0.0586931		RP11-18H21.1	0.00136896	0.000478416	0.00421729		OTUD4	-0.00735117	0.0026046	0.00476687		SWAP70	0.0542857	0.0204762	0.00802152		LAG3	0.284306	0.147086	0.0532454
TIMP4	0.306667	0.115831	0.00810813		CNTN5	-0.0470942	0.0199402	0.0181875		IGHV3-72	-0.204282	0.0473866	1.62536e-05		HLA-DQB2	-0.0871948	0.0194671	7.49601e-06		TCN2	0.000161243	7.50652e-05	0.031711		SIRT2	0.00128841	0.000682657	0.0591149		IFNGR1	-0.00192236	0.000672879	0.00427771		LINC02325	-0.00203586	0.000722011	0.00480679		TIMP4	0.306667	0.115831	0.00810813		CTBS	0.143741	0.0743668	0.0532529
PNLIPRP2	-0.0213861	0.00811881	0.00843491		TIMP4	0.0602421	0.0255456	0.018363		hsa-mir-142	0.600932	0.139538	1.65799e-05		ZNF668	0.27356	0.0611974	7.8172e-06		PNKP	0.00277368	0.00129186	0.0317898		REG3A	0.000932758	0.000496563	0.0603224		IGSF6	0.00380276	0.00133171	0.00429632		MED13	0.0034198	0.00121407	0.00485044		PNLIPRP2	-0.0213861	0.00811881	0.00843491		FTCD	-0.350861	0.181565	0.0533075
LILRB2	0.441667	0.168283	0.00867646		CD27	-0.0788006	0.0337266	0.0194677		CD33	0.154442	0.0359227	1.71336e-05		WDR81	-0.39722	0.0889416	7.96664e-06		MMP12	-0.00416029	0.00193863	0.0318736		APOBR	0.000158053	8.42443e-05	0.0606379		TPGS2	0.000540449	0.00018976	0.00439853		PPM1F-AS1	-0.00063825	0.000226621	0.00485678		LILRB2	0.441667	0.168283	0.00867646		SLC9A3R1	0.535061	0.276958	0.0533694
SYK	0.274167	0.104961	0.00899948		ADGRB3	0.0213967	0.00917121	0.0196466		TOB1	-0.199381	0.0464383	1.75905e-05		HLA-DRB9	-0.0718937	0.0161425	8.44045e-06		ACP5	-0.00113736	0.000530166	0.0319295		CHIT1	-0.000200841	0.000107217	0.0610371		RPL8	-0.000604496	0.000212485	0.00444279		ACE	-0.00358394	0.00127351	0.00488949		SYK	0.274167	0.104961	0.00899948		SCRN1	0.628066	0.326336	0.0542797
GLCE	0.0406452	0.0156452	0.00937854		SOD3	-0.0415295	0.0179314	0.0205574		KISS1R	1.5284	0.356296	1.7891e-05		ASPHD1	-0.650204	0.146079	8.54548e-06		TLL1	-0.0037189	0.00173691	0.0322655		PLA2G1B	0.0036257	0.0019453	0.0623466		RP11-11N9.4	-0.00154673	0.000544345	0.00449094		METTL24	-0.00246869	0.00087741	0.00489893		GLCE	0.0406452	0.0156452	0.00937854		EHBP1	0.324835	0.169382	0.0551413
ERAP1	-0.0309639	0.0119277	0.00943272		PLCB2	-0.140942	0.0609106	0.0206728		DGKQ	0.0805	0.018792	1.8378e-05		IQCD	0.268847	0.060547	8.98339e-06		IL22RA2	0.00188225	0.000881784	0.0327947		AXIN1	0.00400538	0.0021662	0.0644526		AOAH	-0.00581152	0.00204699	0.00452471		ZNF14	-0.00558062	0.00198413	0.00491377		ERAP1	-0.0309639	0.0119277	0.00943272		SIGLEC5	-0.056444	0.0295086	0.0557735
GMPR2	0.105	0.0405616	0.00963519		TNFAIP8	0.258745	0.111952	0.0208215		VKORC1	0.320012	0.0747264	1.84848e-05		CD2AP	0.545053	0.123082	9.49396e-06		NPTX1	-0.00286177	0.00134306	0.0331074		PBLD	0.000349244	0.000188946	0.0645478		COL27A1	-0.00612318	0.00215735	0.00453556		TPM1-AS	-0.0020829	0.000740644	0.00491907		GMPR2	0.105	0.0405616	0.00963519		ATRN	0.0720541	0.0376952	0.0559412
PPA1	-0.121667	0.0470065	0.00964519		CRIP2	0.148621	0.0646473	0.0215074		CTD-2574D22.2	-0.252907	0.0590817	1.86363e-05		TSPAN14-AS1	-0.0737993	0.0166716	9.57078e-06		RNASE3	-0.0024347	0.00114341	0.0332277		LCAT	-0.00154175	0.00083509	0.0648626		FAM13A-AS1	0.00104104	0.000367416	0.0046055		CLYBL	0.0059937	0.00213461	0.0049871		PPA1	-0.121667	0.0470065	0.00964519		HBEGF	-1.0039	0.526006	0.0563213
SIRPG	0.15	0.0579591	0.00965257		PI3	-0.0697845	0.0304428	0.0218874		LGALS9C	-0.0570267	0.0133406	1.91412e-05		ZKSCAN8P1	0.223731	0.0508707	1.09236e-05		ITIH3	0.00085871	0.000404033	0.0335575		LATS1	0.00305322	0.0016538	0.0648657		CTD-3203P2.1	0.000608857	0.00021489	0.00460635		TENM2-AS1	0.00552489	0.00196823	0.00499994		SIRPG	0.15	0.0579591	0.00965257		FCER1A	-0.369113	0.193751	0.0567691
GFRA2	-0.391667	0.151685	0.00981987		AGXT	0.0726452	0.0317385	0.0220872		SIRPA	0.210745	0.0493045	1.917e-05		HLA-DQA1	0.124537	0.0283215	1.09636e-05		LRIG1	-0.00448072	0.00212096	0.0346363		ACY3	0.000697826	0.000379129	0.0656802		SNX6	0.000735547	0.000259893	0.00465204		CENPC	-0.00384199	0.0013695	0.00502538		GFRA2	-0.391667	0.151685	0.00981987		PBLD	0.0895431	0.0470408	0.0569726
TNXB	-0.278421	0.107882	0.00985742		RRM2	-0.406685	0.17864	0.0228123		AL928768.3	-0.259094	0.0606609	1.94437e-05		ZKSCAN8P2	-0.0751349	0.0171241	1.14574e-05		BCAT2	-0.00158022	0.000748149	0.0346715		CD22	0.000711102	0.000389034	0.0675694		TRPT1	-0.00130774	0.000462863	0.0047231		MYMK	-0.00218571	0.000779647	0.00505577		TNXB	-0.278421	0.107882	0.00985742		HEPACAM2	-2.40289	1.26246	0.0569962
SCARA5	-0.100417	0.0389215	0.00988069		ADA2	0.097132	0.0426822	0.0228637		RUNX2	0.096824	0.0228339	2.23163e-05		BLNK	0.985343	0.224917	1.18176e-05		ETFA	-0.00397329	0.00188163	0.0347188		CCS	0.000362324	0.000198694	0.0682233		PPM1F	-0.000862153	0.000305508	0.00477206		IL4R	0.00753714	0.00269037	0.00508607		SCARA5	-0.100417	0.0389215	0.00988069		CNTN2	0.0595791	0.0313118	0.0570707
CD244	-0.421892	0.163564	0.00989788		CXCL1	-0.0327721	0.0144181	0.0230271		PGBD1	0.261503	0.0617132	2.26127e-05		KAT8	-0.155221	0.035508	1.23434e-05		KLK7	-0.00332108	0.00157285	0.0347297		SPESP1	0.000786296	0.000431772	0.0685928		COX7A2L	-0.00596208	0.00211301	0.0047784		MTRF1	-0.00982315	0.00350732	0.00509832		CD244	-0.421892	0.163564	0.00989788		PRKAR2A	0.726085	0.384678	0.0590911
NFASC	0.152917	0.0593571	0.00998886		ARHGAP25	-0.213936	0.0941283	0.0230376		PIK3IP1	0.0870414	0.0205474	2.27402e-05		GALNT6	-0.242864	0.0555816	1.24529e-05		PCSK9	-0.00147459	0.000699195	0.0349456		FAM172A	-0.0013529	0.000744726	0.0692727		RP3-414A15.2	-0.000473686	0.000167946	0.00479536		NHLH1	-0.00233507	0.000834119	0.00511914		NFASC	0.152917	0.0593571	0.00998886		ING1	-0.859718	0.455511	0.0591104
ROR1	-0.177143	0.069012	0.0102629		CDH3	0.241089	0.106198	0.0231963		MARK4	-1.85572	0.439991	2.46874e-05		BCL3	-0.722299	0.165763	1.31605e-05		EPHB1	-0.000959933	0.000455544	0.0350983		NRTN	-0.00281069	0.00154821	0.0694567		ADAM15	0.00265569	0.00094168	0.00479999		SALL4	-0.0010605	0.000378875	0.00512482		ROR1	-0.177143	0.069012	0.0102629		FCGR2A	-0.0536254	0.0284326	0.0592879
CD177	-0.0687273	0.0267891	0.010303		CD5L	0.0959413	0.0422996	0.0233209		SHARPIN	-0.433168	0.102989	2.59979e-05		ZNF221	-0.266821	0.0613007	1.3449e-05		CACNA2D3	0.00446857	0.00212074	0.0351108		PON1	0.000228753	0.000126671	0.0709355		PHF13	-0.00438227	0.0015544	0.00481345		STK39	-0.00927154	0.00331466	0.00515588		CD177	-0.0687273	0.0267891	0.010303		CD274	-0.157098	0.0833183	0.0593609
IL16	-0.354286	0.138209	0.0103653		NME3	-0.105234	0.0465066	0.0236492		SLC26A1	-0.19569	0.0465452	2.61902e-05		SPAG7	-0.523939	0.120399	1.351e-05		FCN1	-0.00150791	0.000716898	0.035432		BLMH	-0.000305084	0.000168972	0.0709914		ASB9P1	-0.00233429	0.000828168	0.00482305		PMS2	-0.00132024	0.000472343	0.00518843		IL16	-0.354286	0.138209	0.0103653		TGFB2	-0.333958	0.177242	0.0595387
CD97	0.231053	0.0903191	0.0105221		CTSO	-0.10429	0.046135	0.0237884		TMEM184A	0.132818	0.0317662	2.90083e-05		SLC24A4	-0.324444	0.0746942	1.40149e-05		GLIPR2	0.00375877	0.00179322	0.0360734		SARG	-0.00276886	0.00153454	0.0711755		ACE	-0.00381093	0.00135317	0.00485803		HMGCLL1	0.00213382	0.000763473	0.0051918		CD97	0.231053	0.0903191	0.0105221		TNFSF13	-0.176756	0.0938838	0.0597393
PTGR1	-0.0892308	0.0349275	0.0106266		CNPY4	-0.106085	0.0469309	0.0237931		LY6G5B	0.891034	0.214071	3.15028e-05		DOK3	0.325232	0.07537	1.59498e-05		DSG2	0.00228049	0.00108816	0.0361053		HCLS1	-0.0022033	0.00122998	0.0732399		ANKMY2	0.00204502	0.000727467	0.00493646		TPM1	-0.00445028	0.00159454	0.00525538		PTGR1	-0.0892308	0.0349275	0.0106266		SNX18	-0.877287	0.467006	0.0603081
C3	-0.286	0.112055	0.0107012		CD1C	0.124676	0.0551619	0.0238098		DOK3	0.277009	0.0665763	3.17179e-05		FAM209B	0.411388	0.0954506	1.63284e-05		BPHL	0.00217908	0.00103996	0.0361408		FCGR3B	0.000202572	0.000113545	0.0744135		CTC-510F12.4	0.00219237	0.000780777	0.00498612		MYL7	0.00303702	0.00108944	0.00530872		C3	-0.286	0.112055	0.0107012		PNLIPRP2	0.0431556	0.0230352	0.0610041
SEMA3G	-0.157626	0.0617859	0.0107364		KIAA0319	-0.0652362	0.0289149	0.0240616		POLR2D	-2.57248	0.622226	3.5602e-05		LILRB4	1.00207	0.233974	1.8453e-05		SERPINA1	0.00157937	0.000759105	0.0374734		SAT2	0.000307749	0.000172573	0.0745373		CTC-228N24.3	-0.000681314	0.000243168	0.00508149		ADAM21	0.00199989	0.000717594	0.00532078		SEMA3G	-0.157626	0.0617859	0.0107364		COL4A1	0.289844	0.154757	0.061083
HSPA1B	0.428333	0.168143	0.0108519		AOC1	-0.0689601	0.0305803	0.0241304		IQCD	0.372083	0.0901483	3.66798e-05		FAM193B-DT	0.212724	0.0497968	1.93871e-05		LECT2	0.00104554	0.000503073	0.0376801		NPHS1	-0.000405555	0.000227447	0.074574		ZSWIM5	-0.00119295	0.000426386	0.00514477		NAP1L5	-0.00183936	0.000660707	0.00537039		HSPA1B	0.428333	0.168143	0.0108519		LAT	-1.18316	0.631749	0.0610911
MAPRE1	0.35	0.137994	0.0112019		GFRA2	-0.0637049	0.0283084	0.0244243		C16orf88	-0.11552	0.028032	3.77249e-05		KNOP1	-0.0545177	0.0127806	1.99323e-05		NUDT12	0.00206559	0.000995092	0.0379145		SH2B3	0.00248421	0.00139475	0.0748948		XYLT2	0.00237743	0.00085118	0.00522052		LYPD5	0.00712121	0.00255907	0.00539025		MAPRE1	0.35	0.137994	0.0112019		PPP2R5A	0.675106	0.360521	0.0611254
LARGE	0.5975	0.235727	0.0112541		OPLAH	0.102068	0.0453778	0.0244933		HSD3B7	0.17771	0.0431618	3.83326e-05		SLC39A13	-0.348847	0.0822978	2.24682e-05		CRNN	0.00162351	0.000782234	0.0379423		NBN	0.00230546	0.00129537	0.0751132		PLEKHF2	-0.00120703	0.000432247	0.00523084		GLDN	0.00531084	0.00190965	0.00541834		LARGE	0.5975	0.235727	0.0112541		DKK1	0.477159	0.255336	0.061658
SPP1	-0.246667	0.0975317	0.0114358		CD58	-0.108696	0.0483249	0.024495		GCAT	0.104322	0.0254806	4.23692e-05		SIRPA	0.415166	0.0980104	2.27601e-05		AIF1L	-0.000820379	0.000395472	0.0380392		SERPINA3	0.000488062	0.000274405	0.0753023		MB21D2	0.00141248	0.000505924	0.00524017		EIF2S2	0.116811	0.0420064	0.00542275		SPP1	-0.246667	0.0975317	0.0114358		FGF21	-0.387105	0.208111	0.0628723
CD46	0.148235	0.0586233	0.0114516		DECR1	-0.167413	0.0747314	0.0250779		2025-09-04	0.214698	0.0524765	4.28925e-05		WDR12	0.870396	0.205756	2.33451e-05		IGF1R	-0.00385198	0.00186426	0.0388075		BACH1	0.00374366	0.00210799	0.0757438		MORC2	-0.00676471	0.00242324	0.00524494		AXIN1	-0.0036611	0.00131746	0.00545431		CD46	0.148235	0.0586233	0.0114516		NIT1	0.373949	0.201159	0.0630306
MANEA	-0.1	0.0398239	0.0120372		CD302	0.0725935	0.0325093	0.0255485		IGHV4-39	-0.307095	0.075063	4.29204e-05		FERMT2	-2.30048	0.545394	2.46461e-05		FCN3	-0.00137664	0.000666541	0.0388902		SOD2	0.00114509	0.000645609	0.0761208		SPTSSA	0.00240994	0.000863739	0.0052687		ARID3C	0.00170623	0.000614757	0.00551244		MANEA	-0.1	0.0398239	0.0120372		KRT18	-1.14679	0.620098	0.0644043
MENT	-0.357692	0.143103	0.0124354		FCRL1	-0.0528799	0.0236826	0.0255585		TREML2	-0.181233	0.0445704	4.7784e-05		PSMC3	-0.394767	0.0935963	2.46742e-05		RALB	-0.00304494	0.00147829	0.0394201		RARRES1	0.000367717	0.000207966	0.0770341		GTPBP8	0.00113661	0.000407404	0.00527266		NSMCE1-DT	-0.00525276	0.00189462	0.00556345		MENT	-0.357692	0.143103	0.0124354		NMI	-0.104879	0.0567163	0.0644305
F2	0.187273	0.0749472	0.0124639		KLKB1	-0.0533036	0.0239045	0.0257569		GIF	1.28766	0.316884	4.83397e-05		C1QTNF4	0.107641	0.0255321	2.48787e-05		NAGLU	-0.000489758	0.000237809	0.0394499		ANGPTL1	-0.000583193	0.000329975	0.0771633		CENPC1	-0.00258888	0.00092817	0.00528327		LEPROT	0.00329698	0.00119018	0.0056032		F2	0.187273	0.0749472	0.0124639		SORT1	0.30737	0.16632	0.064593
QPCTL	-0.315556	0.126345	0.012505		ATP5IF1	-0.175855	0.0789457	0.0259106		PTPMT1	0.373753	0.0922087	5.04926e-05		STX1B	-0.248929	0.0590966	2.52853e-05		TMEM190	0.000189392	9.20129e-05	0.0395593		PCBD1	-0.000915704	0.000519014	0.0776793		SP100	-0.00226661	0.00081274	0.00528963		ACKR2	0.00346629	0.00125168	0.00561748		QPCTL	-0.315556	0.126345	0.012505		FUT3_FUT5	0.123736	0.0669949	0.0647555
MMAB	-0.445556	0.178491	0.0125522		THTPA	-0.0436294	0.0196365	0.0262928		PHOSPHO1	-0.215955	0.0533283	5.13205e-05		ZSCAN21	0.112262	0.0267224	2.6568e-05		CR2	0.0012022	0.000585879	0.040173		F11	-0.000432294	0.000245288	0.078002		BTN3A3	-0.0124621	0.00447051	0.00530954		YEATS4	-0.00213157	0.000770429	0.00566207		MMAB	-0.445556	0.178491	0.0125522		ENPP2	-0.196543	0.106745	0.0655858
PGM2	-0.32125	0.128783	0.0126132		CANT1	-0.138552	0.0624212	0.0264441		CISD1	0.0486203	0.0120432	5.41054e-05		MATK	0.411184	0.0980162	2.728e-05		COLEC11	-0.00125635	0.000613309	0.0405135		SERPINB5	-0.00289309	0.00164191	0.0780658		MTHFS	0.000731092	0.000262389	0.00533144		GNAL	-0.00114805	0.000415475	0.00572344		PGM2	-0.32125	0.128783	0.0126132		CNTNAP2	0.0961736	0.0522375	0.0656091
SEMA4D	0.351111	0.140965	0.0127465		ERMAP	-0.209517	0.0944419	0.0265227		ZKSCAN1	0.165755	0.0410959	5.49811e-05		TMEM259	0.875145	0.208687	2.74584e-05		CD97	0.0043847	0.00214127	0.0405883		MTIF3	0.00190297	0.00108484	0.0794059		SNIP1	0.00398771	0.00143219	0.00536354		F2RL1	-0.00305237	0.00110501	0.00573947		SEMA4D	0.351111	0.140965	0.0127465		AKT3	0.809844	0.440441	0.0659574
MTHFSD	0.221875	0.0891101	0.012778		GMPR2	0.173214	0.078153	0.0266681		RP11-137H2.4	-0.112151	0.0278226	5.55561e-05		STX4	-0.44856	0.107172	2.84622e-05		EMILIN3	0.00271898	0.00132844	0.0406829		IST1	-0.00210369	0.00119971	0.0795172		RP11-497H16.6	0.000815677	0.000293089	0.00538533		PTCHD3	0.000599064	0.000216962	0.0057598		MTHFSD	0.221875	0.0891101	0.012778		CD164	-0.32136	0.175361	0.0668672
ANGPT1	-0.190833	0.0766978	0.0128421		GGACT	-0.0403527	0.0182687	0.0271853		CNIH4	-0.0846815	0.0210248	5.63241e-05		ZBTB12	0.649803	0.155479	2.92328e-05		TWSG1	0.00194746	0.000951831	0.040755		ECE1	0.0010254	0.00058492	0.0795903		PTPN13	0.00293496	0.00105535	0.00541851		CCDC65	-0.000814506	0.000295102	0.00577861		ANGPT1	-0.190833	0.0766978	0.0128421		SERPINB5	0.818086	0.446419	0.0668695
PNP	0.154118	0.0619572	0.0128649		AP1G2	-0.163512	0.0740606	0.0272569		WDR81	-0.288028	0.0715469	5.67993e-05		MIEF2	0.297937	0.0713375	2.96111e-05		PENK	0.0021221	0.00103746	0.040808		B3GNT7	0.000260714	0.000149393	0.080958		NNT	-0.00215639	0.000775822	0.00544445		FKBP11	-0.0014902	0.000541231	0.00589874		PNP	0.154118	0.0619572	0.0128649		SPARCL1	0.0673725	0.0368315	0.0673688
AKR7A3	-0.123667	0.0498202	0.0130552		LGALS3BP	0.145013	0.0657202	0.0273471		FZD2	-0.578834	0.144092	5.89169e-05		ABCF1	0.278487	0.0667726	3.03694e-05		PLD3	0.00366924	0.0017973	0.0411985		GLRX	-0.000323448	0.000185707	0.0815594		TCN1	0.00138328	0.000497865	0.00546229		RPL32P27	0.000813249	0.000295388	0.0059025		AKR7A3	-0.123667	0.0498202	0.0130552		TAFA5	-0.2812	0.154011	0.0678738
B4GALT1	-0.394286	0.159125	0.0132184		SIGLEC7	0.0664941	0.0302839	0.0281143		PISD	0.0966602	0.0240698	5.92382e-05		CTSH	0.139423	0.0334677	3.10144e-05		IL5RA	0.000542332	0.000266	0.0414656		PLEKHO1	0.00331032	0.00190118	0.0816506		BCL3	-0.00593561	0.00214055	0.00555524		LINC02416	-0.00106423	0.000386705	0.00592224		B4GALT1	-0.394286	0.159125	0.0132184		TXNDC15	-0.0494604	0.027154	0.0685344
DECR1	-0.214146	0.086552	0.0133538		IQGAP2	0.134417	0.0612744	0.0282584		MATK	0.312286	0.0780904	6.36024e-05		CD33	0.414016	0.0993914	3.10653e-05		ITPA	-0.000269647	0.000132508	0.0418556		SERPINI1	-0.000426222	0.000244808	0.0816759		CFDP1	0.00421384	0.00152041	0.00557959		SFXN2	0.00123985	0.000452015	0.00608896		DECR1	-0.214146	0.086552	0.0133538		SPINK4	0.0614235	0.0337484	0.0687522
IMPAD1	-0.2685	0.10878	0.0135759		LRRC38	0.0580165	0.0265035	0.0285957		RP11-196G11.4	-0.249834	0.06258	6.54562e-05		CTSB	-0.741311	0.178436	3.26018e-05		DPP7	0.00178758	0.000881023	0.0424601		CD79B	0.0010289	0.000593227	0.0828437		MFSD10	0.00172978	0.000624343	0.0055961		VEGFB	0.00848201	0.00309306	0.00610165		IMPAD1	-0.2685	0.10878	0.0135759		EGFL7	0.223508	0.122864	0.0688887
PLAT	-0.119661	0.0485313	0.0136766		SSC4D	0.0520082	0.0238113	0.028949		TOMM40L	0.238411	0.0598922	6.87244e-05		KCNQ4	-0.43716	0.105234	3.2644e-05		PDGFRL	-0.000627309	0.000309253	0.0425127		KLRD1	0.00039245	0.000226584	0.083268		OR52K3P	0.00248253	0.000897819	0.00569113		EMC8	0.00345667	0.00126173	0.00615085		PLAT	-0.119661	0.0485313	0.0136766		CDNF	-0.0983529	0.0541357	0.0692502
SFTPD	0.105417	0.0427915	0.0137589		M6PR	0.101677	0.0466447	0.0292706		ADCY10P1	-0.0658837	0.0165559	6.9066e-05		CIAO2A	-0.992211	0.239149	3.34046e-05		LRP11	-0.000345707	0.000170547	0.0426573		EIF2AK3	-0.0014168	0.000820291	0.0841328		BEST1	-0.000893724	0.000323452	0.00572582		ADAD2	-0.00350682	0.00128134	0.00620325		SFTPD	0.105417	0.0427915	0.0137589		CEACAM21	-0.0418164	0.023043	0.069569
PIGR	0.344286	0.13976	0.0137623		PSMG4	0.129177	0.0595499	0.0300663		UBASH3B	-0.454653	0.114426	7.08739e-05		PDLIM7-AS1	0.50464	0.121651	3.35007e-05		ANXA1	-0.00286596	0.00141707	0.0431292		CHAD	-0.000658095	0.000381557	0.0845707		RP11-483P21.2	0.00119584	0.000432994	0.00574861		PRMT7	-0.00416404	0.00152162	0.00620798		PIGR	0.344286	0.13976	0.0137623		KLK6	0.251459	0.138903	0.0702465
HSPA1L	0.39	0.158351	0.0137823		SERPINA1	-0.109589	0.0505443	0.0301446		ZNF646	0.356725	0.0899102	7.26099e-05		TAF6	0.292203	0.0706492	3.53452e-05		CNTN5	0.00212953	0.00105434	0.0434071		LTBP2	-0.00159121	0.000924961	0.0853781		FAM122A	-0.00727257	0.00263452	0.00577154		CACNA1G	0.00446047	0.00163183	0.00626822		HSPA1L	0.39	0.158351	0.0137823		NAGA	-0.451452	0.249392	0.0702629
APOF	-0.130968	0.0532539	0.0139205		RETN	-0.082273	0.0379832	0.0303086		MS4A4E	0.609378	0.153815	7.43989e-05		ADAMTS1	1.15198	0.278881	3.6165e-05		CNDP1	0.00276807	0.00137395	0.0439378		KLK8	-0.000376324	0.000218831	0.0854873		SYNRG	-0.00230667	0.00083567	0.00577546		GDF11	0.00613487	0.00224729	0.0063354		APOF	-0.130968	0.0532539	0.0139205		PLA2G1B	0.921256	0.509262	0.0704506
C1QC	0.404348	0.164739	0.0141093		DCC	-0.0789692	0.036481	0.0304133		ZNF638	0.15029	0.0381705	8.23931e-05		ZKSCAN1	-0.629789	0.153273	3.9746e-05		PLCG2	-0.0023835	0.00118505	0.0442931		GOLGA3	-0.00158162	0.000923833	0.086894		CNR1	0.00078942	0.000286308	0.0058292		CATSPERG	0.000846052	0.000310163	0.00637644		C1QC	0.404348	0.164739	0.0141093		DSG4	-0.921	0.509308	0.0705541
PTGFRN	-0.0641071	0.0261598	0.0142618		OMG	-0.209536	0.096887	0.0305656		IPMK	0.0701042	0.0179241	9.18505e-05		ZNF747-DT	-1.10269	0.269249	4.21382e-05		MDGA1	-0.000176102	8.76398e-05	0.0444966		TRIM58	0.00081906	0.000478711	0.0870865		PNPO	0.001061	0.000384977	0.00585095		SNX18P3	-0.00181874	0.000666866	0.00638548		PTGFRN	-0.0641071	0.0261598	0.0142618		IL17D	-0.142078	0.0787547	0.0712226
CTRB1	-0.054878	0.022439	0.014459		EVI5	-0.13736	0.0635436	0.0306442		ZNF234	1.07105	0.274034	9.28843e-05		USP32P2	-0.0638237	0.0155918	4.25083e-05		ADAM22	-0.000666346	0.00033182	0.0446267		RET	0.000458518	0.000268305	0.0874612		CYP1B1	-0.00171866	0.000624557	0.00592681		CAPRIN2	0.00916741	0.00337001	0.00652237		CTRB1	-0.054878	0.022439	0.014459		CHMP1A	-0.50659	0.283001	0.0734434
PVRL4	-0.4225	0.173662	0.0149788		MMP9	0.126277	0.0585398	0.0309972		PCGF3	-0.0872082	0.0223594	9.60772e-05		RPL32P1	0.359832	0.0879231	4.26592e-05		LYVE1	-0.00161458	0.000805463	0.0450128		CNPY4	-0.00095357	0.00055836	0.0876726		RP11-575A19.2	0.00171157	0.000624281	0.00611294		NUCB1-AS1	0.00110098	0.000404901	0.00654556		PVRL4	-0.4225	0.173662	0.0149788		CCDC50	0.278344	0.155622	0.0736814
FCN1	0.078	0.0320951	0.0150873		SPINT1	-0.0552727	0.0256767	0.031347		FCGR2B	0.127597	0.0327536	9.79354e-05		ABCA7	0.452257	0.110598	4.32884e-05		APOL3	-0.000248174	0.000124045	0.0454272		CD302	0.000623274	0.000365654	0.0882792		ASPH	-0.000888161	0.000324022	0.00612429		CDK19	0.00701584	0.00258047	0.00655145		FCN1	0.078	0.0320951	0.0150873		CASP7	-0.158151	0.0887884	0.0748776
CHST12	-0.122	0.0503442	0.0153796		BLMH	-0.0317191	0.0147492	0.0315103		HEXIM2	0.685739	0.176573	0.000102923		NECTIN2	-0.427395	0.104558	4.35819e-05		VASN	-0.00420897	0.00210533	0.0455872		IL1RAP	0.000156477	9.19863e-05	0.0889259		LPP	-0.00786075	0.00286799	0.00612783		NUTM2E	-0.0027668	0.00101923	0.00663566		CHST12	-0.122	0.0503442	0.0153796		ANKRD54	-0.64171	0.361326	0.0757346
LRIG1	-0.16441	0.0680212	0.0156473		PRDX6	-0.132624	0.0618752	0.0320804		AC099850.1	-0.110098	0.0283849	0.000104985		LINC01556	0.0955324	0.0233858	4.40645e-05		KL	0.00135618	0.000678479	0.0456245		LTB	-0.00104791	0.000616488	0.0891664		RNF20	0.0045639	0.00166521	0.00613016		CLCN7	-0.0032196	0.00118834	0.00674182		LRIG1	-0.16441	0.0680212	0.0156473		QPCT	-0.0513703	0.0289361	0.075848
FCRL3	-0.0348214	0.0144643	0.0160662		ANXA2	-0.0401052	0.0187387	0.0323358		CTD-2574D22.4	0.227135	0.0586035	0.000106279		BAZ2B-AS1	-0.295918	0.0725107	4.48368e-05		SIGLEC7	-0.00227577	0.00113905	0.0457222		NUMB	-0.0018592	0.00109412	0.0892685		SFXN2	0.000997758	0.000364171	0.00614755		IGFL1P1	0.00243896	0.000901093	0.00679623		FCRL3	-0.0348214	0.0144643	0.0160662		HS3ST3B1	-0.149616	0.0843886	0.0762377
ADGRE2	0.365833	0.152046	0.016125		IGSF9	-0.0801485	0.0375515	0.0328133		IDUA	0.110156	0.0284225	0.000106334		CYYR1-AS1	0.624774	0.153282	4.58233e-05		TNFSF13B	-0.00301936	0.00151401	0.0461214		CEACAM16	-0.000484973	0.000285419	0.0892888		KCNK13	-0.00105759	0.000386259	0.00618069		RPL32P18	0.00404298	0.00149411	0.00681113		ADGRE2	0.365833	0.152046	0.016125		FXYD5	-0.131805	0.0743636	0.076322
IGFALS	0.453056	0.188544	0.016265		EBAG9	0.279802	0.131248	0.0330187		CEACAM19	0.334963	0.0865586	0.000108935		MLH1	0.759762	0.186612	4.67442e-05		TBCB	0.00304731	0.00153087	0.0465271		ITIH3	0.000546289	0.0003216	0.0893839		SGSM2	-0.00611361	0.0022355	0.00624213		TBX18	-0.00419217	0.00154949	0.00681981		IGFALS	0.453056	0.188544	0.016265		BCL2L15	0.254372	0.144495	0.0783376
F5	0.176667	0.0735984	0.0163765		PODXL	0.0756104	0.0355189	0.0332761		TSHZ1	-0.47296	0.122225	0.000109023		CEACAM22P	-0.304433	0.0748633	4.7722e-05		ANXA11	0.00413842	0.00207923	0.0465513		PLA2G10	0.000927364	0.000549491	0.0914731		SESTD1	0.0018118	0.000662603	0.00625013		PLLP	-0.00240149	0.000888477	0.00687311		F5	0.176667	0.0735984	0.0163765		KLRF1	-0.505403	0.287372	0.0786267
ADAM23	0.302857	0.126368	0.0165465		S100A11	0.141544	0.0667293	0.0339078		GIGYF1	-0.162113	0.0419384	0.000110861		MYBPC3	0.401439	0.0987573	4.80518e-05		BMP10	-0.00551988	0.00277658	0.0468102		PM20D1	0.000203477	0.000120645	0.0916843		ACTR8	0.00507005	0.00185444	0.00625697		RUFY3	0.00572381	0.00211834	0.00689171		ADAM23	0.302857	0.126368	0.0165465		CIAPIN1	0.958245	0.548203	0.0804683
HSPG2	0.430417	0.179884	0.0167227		CD46	0.226234	0.106988	0.0344654		MRPL41	0.373603	0.0967995	0.000113593		RHOH	-0.697735	0.171933	4.94551e-05		RNASE4	-0.000656257	0.00033043	0.0470259		THY1	-0.000490426	0.000291132	0.0920751		TJP2	-0.00401536	0.00146927	0.00627811		CNTLN	0.00794178	0.00294169	0.00693954		HSPG2	0.430417	0.179884	0.0167227		AAMDC	0.0522819	0.0299192	0.0805618
SLITRK5	-0.442941	0.185177	0.0167572		KLB	0.0237855	0.0113097	0.0354557		LRRFIP2	-0.0785975	0.0203875	0.000115643		PRKRIP1	0.182328	0.0452333	5.55771e-05		SPINT2	0.00252401	0.00127114	0.0470746		DKKL1	-0.000143867	8.55837e-05	0.0927603		TPSB2	-0.000398754	0.000145931	0.00628576		FAM90A20P	-0.000917587	0.000340052	0.00696797		SLITRK5	-0.442941	0.185177	0.0167572		COMT	0.0980166	0.0561207	0.0807184
PPCS	-0.203	0.0856435	0.0177742		PSAPL1	-0.0361671	0.0171975	0.0354615		ANXA11	0.112594	0.0292386	0.000117701		DDX54	0.951923	0.236409	5.65927e-05		NTN1	-0.000819026	0.000412724	0.0472066		VMO1	0.000215359	0.000128274	0.0931714		TPTE2P5	-0.000904193	0.000330913	0.00628708		CD3E	0.00561649	0.00208177	0.00697701		PPCS	-0.203	0.0856435	0.0177742		TGFB1	-0.184973	0.105926	0.0807698
IGLL1	0.619053	0.261483	0.0179105		CXCL8	0.232826	0.110883	0.0357506		PILRB	0.129052	0.0335307	0.000118716		GPRC5B	0.469725	0.116711	5.70507e-05		ANGPTL3	-0.000801758	0.000405306	0.0479114		THBS4	-0.000710527	0.000423588	0.0934641		CTC-559E9.5	-0.000621189	0.000227707	0.00637149		FBXO5	-0.00486638	0.00180735	0.00709067		IGLL1	0.619053	0.261483	0.0179105		ALDH3A1	-0.0975705	0.056192	0.0824973
HSPA1A	0.225	0.095082	0.0179631		LRRN1	-0.0222109	0.0106079	0.0362762		TMEM230	0.055124	0.0143318	0.000119935		DEDD	-1.18883	0.296092	5.94282e-05		ADAMTSL1	-0.0018839	0.000953137	0.0480953		CAT	-0.00102534	0.000612906	0.0943445		SEMA6B	0.00389957	0.00142955	0.00637502		LDLR	0.00335504	0.00124643	0.00710829		HSPA1A	0.225	0.095082	0.0179631		LEPR	-0.248324	0.143409	0.0833481
ANGPTL4	-0.224062	0.0948827	0.0182028		PSTPIP2	-0.114523	0.0547589	0.0364915		IGHG3	-0.187599	0.0487781	0.000120077		SERPINB1	0.501778	0.125017	5.97812e-05		PCNP	0.00235192	0.00119263	0.048604		SELENOP	0.00160585	0.000960284	0.0944721		FGFR1OP	-0.000910353	0.000334145	0.00644138		NFYB	0.0036858	0.00137009	0.00714115		ANGPTL4	-0.224062	0.0948827	0.0182028		TNFRSF1A	0.765794	0.442334	0.0834057
IFNAR1	-0.221111	0.0936405	0.0182121		SULT2A1	0.0682923	0.0328066	0.0373735		SNX32	-0.108617	0.0283293	0.000126033		ITGB1BP1	-0.508611	0.126793	6.03752e-05		REG3G	0.0007749	0.000393214	0.0487604		DNMBP	-0.00136811	0.000820234	0.0953253		MED16	-0.00272013	0.000999117	0.00647833		FAM25A	0.00182589	0.000679212	0.00718269		IFNAR1	-0.221111	0.0936405	0.0182121		CD207	-0.108557	0.0627885	0.0838217
GPC5	0.188182	0.0797604	0.0183075		SLC39A5	0.166606	0.0801024	0.0375337		EXOC3L2	-0.583579	0.152529	0.000130229		PPOX	-0.92815	0.231928	6.28414e-05		DSCAM	0.00180576	0.000916548	0.0488182		CRADD	-0.00222234	0.00133246	0.0953452		TESK2	-0.000864438	0.000317684	0.00650731		CDYL	0.00680933	0.00253688	0.00727175		GPC5	0.188182	0.0797604	0.0183075		MARCO	0.178451	0.103341	0.0841986
LRP12	-0.381667	0.162084	0.0185351		FNDC1	0.0468662	0.0225965	0.0380751		AP4E1	-0.443875	0.11619	0.00013332		ZNF603P	0.0772604	0.0193129	6.32206e-05		FCGR2A	-0.00118486	0.000602765	0.0493334		AMPD3	0.000467747	0.000281534	0.0966286		HLA-DRB1	0.000345529	0.000127018	0.00652183		RP9P	0.000816519	0.000304348	0.0072998		LRP12	-0.381667	0.162084	0.0185351		TBCA	0.342693	0.198457	0.0842053
TNFRSF11B	0.252308	0.107569	0.0189998		NOS1	0.15613	0.0753418	0.0382383		COG7	-0.297643	0.0779898	0.000135391		ADAM10	-0.303676	0.0761012	6.59559e-05		KLK8	0.00281949	0.0014355	0.0495173		ULBP2	0.000348483	0.000210572	0.0979373		H1F0	-0.000725031	0.000267056	0.0066296		RP9	-0.000974124	0.000363556	0.00737479		TNFRSF11B	0.252308	0.107569	0.0189998		KIRREL2	0.253349	0.146897	0.0845872
TNFAIP8	0.135	0.057655	0.0192058		RSPO3	0.110486	0.0534256	0.0386376		IGHV4-61	-0.0710237	0.0186336	0.000138071		ATP8B3	0.127427	0.0319462	6.64119e-05		TFPI2	0.00366335	0.00186538	0.0495462		NCAM1	0.000595701	0.000360261	0.0982239		A1BG-AS1	0.00475877	0.0017529	0.00663152		NOP14-AS1	-0.00134854	0.000503631	0.00741458		TNFAIP8	0.135	0.057655	0.0192058		SERPINC1	-0.540349	0.313468	0.0847484
CD58	-0.367778	0.157257	0.0193506		SUSD4	-0.0454681	0.0220822	0.039491		RP11-345J4.8	-0.083149	0.0218261	0.000139186		KLC3	-0.237127	0.0595308	6.79761e-05		CEACAM8	0.00292921	0.0014921	0.0496289		ITIH4	0.000622182	0.000376899	0.0987811		GPX3	0.00111708	0.000411591	0.00664676		JAKMIP2	-0.0018445	0.000688962	0.00742382		CD58	-0.367778	0.157257	0.0193506		NINJ1	0.18299	0.106217	0.0849273
BPIFB1	-0.406522	0.173858	0.0193747		IL17C	-0.145677	0.070797	0.0396214		RFWD3	0.0932032	0.0245213	0.000144165		MTCH2	-0.489205	0.122817	6.79898e-05		PDXK	-0.000927167	0.000473137	0.0500407		ACYP1	0.000578614	0.000351004	0.0992596		HEATR4	-0.00354576	0.00130669	0.00665674		COG2	-0.0106839	0.00399069	0.00742384		BPIFB1	-0.406522	0.173858	0.0193747		CDH3	-0.87833	0.511328	0.0858438
DECR2	-0.128125	0.0548968	0.0195998		LPO	0.0716621	0.0348414	0.0397046		MYO15A	0.471903	0.124253	0.000145916		TRIM37	-0.2026	0.0509543	7.00518e-05		LILRA6	0.00086165	0.000440042	0.0502175		TREM2	-0.000527281	0.000320535	0.0999697		TNIP1	-0.00114473	0.000421883	0.00665997		TRBC2	-0.00357832	0.00133717	0.00744981		DECR2	-0.128125	0.0548968	0.0195998		CLEC3B	0.209191	0.122052	0.0865374
CRHBP	-0.0956	0.0410508	0.0198684		KLK13	-0.0434052	0.021155	0.0401924		RP11-347C18.3	-0.404526	0.10652	0.000146083		ZNF165	-0.204071	0.0515244	7.47415e-05		FCER2	0.00295434	0.00150913	0.0502722		MERTK	-0.000602475	0.000366816	0.100498		ISCA1	0.00530993	0.0019575	0.00667574		C21orf91	-0.00725641	0.00271384	0.00749861		CRHBP	-0.0956	0.0410508	0.0198684		C2CD2L	-0.857698	0.500443	0.0865513
COLEC12	-0.13375	0.0575054	0.0200256		KIRREL2	-0.108545	0.0529123	0.0402264		TAF6	0.357617	0.0941754	0.000146248		TRAPPC6A	1.92384	0.48837	8.17133e-05		ADAMTS15	-0.00273718	0.00139837	0.0503005		DOC2B	0.00260267	0.00158561	0.100708		RP4-673D20.1	-0.00152373	0.000562156	0.00671809		THSD4	0.00910725	0.0034062	0.00750126		COLEC12	-0.13375	0.0575054	0.0200256		COL2A1	0.0586042	0.0342122	0.0867195
SOD3	-0.045	0.0194231	0.0205129		LRCH4	0.278374	0.136032	0.0407184		ICAM2	1.57555	0.415018	0.000146851		MICA	-0.108117	0.0274833	8.35665e-05		C3	-0.00343364	0.00175424	0.0503078		ROBO4	0.00165203	0.00100924	0.101651		LAMTOR5	-0.00638959	0.00235875	0.00675084		LINC00598	0.00565087	0.00211382	0.00751098		SOD3	-0.045	0.0194231	0.0205129		GPR37	0.0715731	0.0418317	0.0870849
CD5L	-0.106111	0.0458388	0.0206197		TGOLN2	-0.0239751	0.0117715	0.0416784		DUSP12	-0.251116	0.0664313	0.000156769		TSPOAP1	-0.223479	0.0569029	8.58754e-05		PPIE	0.000644983	0.00033044	0.0509511		DHRS4L2	-0.000526912	0.000322154	0.101925		ERMP1	0.000693739	0.000256202	0.00677342		BNIP3P9	-0.00096441	0.000360763	0.00751205		CD5L	-0.106111	0.0458388	0.0206197		BLVRB	0.313275	0.183244	0.087339
PI3	-0.0714706	0.0309571	0.0209604		CRYBB2	-0.400964	0.197407	0.0422394		IGHV3-66	0.0445069	0.0117826	0.000158506		CISD1	0.229755	0.0585404	8.68262e-05		ALAD	-0.00387384	0.00198723	0.0512512		MAN2B2	-0.00018466	0.000113183	0.102781		USP22	0.000942668	0.000348383	0.00681323		RFC4	-0.0010699	0.000400528	0.00755733		PI3	-0.0714706	0.0309571	0.0209604		HSPG2	-0.271907	0.159106	0.0874569
TFF2	-0.612143	0.26532	0.0210445		TXN	0.299499	0.148016	0.0430298		TRAF3	-0.154363	0.0408703	0.000158787		NIPSNAP3A	0.781851	0.199602	8.96395e-05		PSG9	0.00236743	0.00121515	0.0513844		AK2	0.00202623	0.00124875	0.104674		DFNA5	0.000870701	0.000321787	0.00681332		LINC00645	0.00215248	0.000806532	0.00761216		TFF2	-0.612143	0.26532	0.0210445		LRIG1	-0.0575042	0.0338497	0.0893543
ANGPTL3	-0.0825	0.0359526	0.0217509		HEG1	-0.16409	0.0811244	0.0431042		MANBAL	-0.397699	0.105414	0.000161464		GIGYF1	-0.177074	0.0452551	9.12349e-05		KIAA1161	0.00156978	0.000806952	0.0517359		AGRN	-0.000434886	0.000268218	0.104935		RP11-148O21.4	0.00267225	0.000987825	0.00682666		COLEC11	-0.00078589	0.000294641	0.00764668		ANGPTL3	-0.0825	0.0359526	0.0217509		CTSC	0.0860971	0.0508839	0.0906404
MANF	-0.313333	0.13692	0.0221122		CAMKK1	0.0675654	0.0336478	0.0446415		DHX33	-0.828043	0.219794	0.000164982		CHRNE	0.239645	0.0614225	9.55671e-05		IGF2R	-0.00160164	0.00082367	0.051833		SRP14	0.00292081	0.00180285	0.105208		RPS19P3	0.00145229	0.000538453	0.00699351		APOC1	0.00334042	0.00125253	0.00765468		MANF	-0.313333	0.13692	0.0221122		THTPA	-0.0981331	0.058101	0.0912178
MPO	-0.145333	0.063562	0.0222261		SNX9	-0.217486	0.108372	0.0447656		SRC	0.479217	0.127327	0.000167439		SUPT4H1	0.217355	0.0557815	9.75764e-05		LILRB1	0.00112663	0.000579454	0.0518603		GYS1	0.00375981	0.00232582	0.105975		DSTN	-0.00145378	0.000539546	0.0070503		LOXL2	-0.00377565	0.00141579	0.00765734		MPO	-0.145333	0.063562	0.0222261		SIRPB1	-0.0557263	0.0330586	0.0918573
DCTPP1	0.41	0.179434	0.0223147		AP3B1	0.330654	0.164802	0.044817		STX4	-0.0990048	0.0263288	0.000169694		GNPNAT1	1.70428	0.438543	0.000101813		ACAA1	0.00193917	0.000997482	0.0518883		BSG	0.00119503	0.000740685	0.106656		TRMT112	-0.00169497	0.000629227	0.00706561		FAM193B-DT	0.00159534	0.000599581	0.0077966		DCTPP1	0.41	0.179434	0.0223147		CD99L2	-0.281751	0.167151	0.0918715
ARHGAP25	-0.13	0.0569103	0.022354		TNFRSF12A	-0.295858	0.147895	0.0454507		SIGLEC18P	-0.100273	0.0266723	0.000170303		TOMM34	-0.143583	0.0369673	0.000102732		CCL14	-0.000337099	0.000173507	0.0520337		REG4	0.00093371	0.000579688	0.107243		MKKS	-0.0019602	0.000728903	0.00716149		UBAP1L	0.00324982	0.00122226	0.00784031		ARHGAP25	-0.13	0.0569103	0.022354		COMMD1	0.164137	0.0974079	0.0919787
ISG15	0.0764615	0.0334779	0.0223752		ANGPT2	0.116871	0.0586542	0.0463113		RP11-1334A24.6	0.240719	0.0641346	0.00017449		PRR14L	0.480154	0.124223	0.000110968		VAV1	-0.00311343	0.00160262	0.0520505		RBP1	0.00159696	0.000992054	0.107452		RP1-80N2.3	0.000566725	0.000210831	0.00718715		KANK1	-0.00653615	0.00245953	0.00787291		ISG15	0.0764615	0.0334779	0.0223752		AP1G2	-0.367779	0.218549	0.0924106
IGF1R	-0.38	0.166568	0.0225277		TNFSF13	-0.0634919	0.0319365	0.0468042		EFHD2	-0.107276	0.0285821	0.000174548		NUTM2E	-0.379146	0.098164	0.000112292		NT5C2	0.00182345	0.000939014	0.0521526		NFKB1	0.00131436	0.000818402	0.108272		RP11-14I17.3	-0.00105827	0.000393716	0.00719015		ZNF34	0.00081621	0.00030717	0.00787936		IGF1R	-0.38	0.166568	0.0225277		TFPI	-0.130149	0.0773845	0.0925976
MGAT1	-0.41	0.179844	0.0226224		FARSA	-0.431244	0.217009	0.0468982		CTD-2270L9.4	-0.170546	0.0456676	0.00018809		SEZ6L2	-0.408887	0.10594	0.000113565		CBLN1	-0.00131624	0.000679563	0.0527591		AFAP1	-0.000150074	9.34814e-05	0.108408		DTNBP1	-0.00746433	0.00277846	0.00722062		NAIPP1	0.00170509	0.000641887	0.00789864		MGAT1	-0.41	0.179844	0.0226224		KRT19	0.296542	0.176345	0.0926454
CFHR5	-0.109412	0.0481024	0.0229324		LIF	-0.382056	0.192484	0.0471589		TRIM37	-0.051927	0.0139064	0.000188433		TMEM230	0.125366	0.0326088	0.000120783		CCL11	0.00155784	0.000807874	0.053815		TBC1D17	-0.000379457	0.000237352	0.109885		TRPM6	0.00538331	0.00200471	0.00724579		RRP9	-0.00744463	0.00280445	0.00794072		CFHR5	-0.109412	0.0481024	0.0229324		SERPING1	-0.217291	0.129324	0.0929186
CHL1	0.56037	0.246564	0.023043		CPM	-0.123622	0.0623785	0.0475011		MTUS1	-0.0876668	0.0234963	0.000190649		PSEN1	-0.27889	0.0730378	0.000134301		GPNMB	0.000843968	0.00043788	0.0539303		CRIM1	-0.00135445	0.000848222	0.110308		TFG	0.00248723	0.000926304	0.00725055		HOXD10	0.00390627	0.0014722	0.00796951		CHL1	0.56037	0.246564	0.023043		SPRED2	0.705769	0.421175	0.0937943
COL1A1	0.326667	0.14377	0.0230773		SPRY2	0.20062	0.102073	0.0493612		LYPD5	0.277796	0.0746415	0.00019786		GCC2-AS1	0.151502	0.0397782	0.000139715		BLVRB	-0.00152173	0.000795977	0.0559044		EDIL3	0.00193716	0.00121375	0.110485		RP11-701H24.2	-0.00366858	0.00136651	0.00726078		ZDBF2	-0.00231605	0.000873017	0.00797979		COL1A1	0.326667	0.14377	0.0230773		CDH15	-0.130474	0.0779	0.0939552
CECR1	0.0966667	0.0425676	0.0231532		SORCS2	0.0384744	0.0195989	0.049635		BAZ2B	0.0588422	0.0158501	0.000205296		CFAP119	0.16483	0.0434811	0.000150144		ROR2	-0.0012903	0.000675894	0.0562586		PADI4	0.000591567	0.000370673	0.110505		MTA3	-0.00800989	0.00298401	0.00726892		OXER1	0.00209107	0.000788416	0.00799592		CECR1	0.0966667	0.0425676	0.0231532		CD300LG	0.114742	0.0685473	0.0941488
AGRN	0.0825	0.0363657	0.0232912		EGFR	0.101999	0.0520623	0.0500937		AC009506.1	0.0440796	0.0119041	0.000213164		NPIPB12	-0.227489	0.0601301	0.000154778		PGM1	-0.00190382	0.000997793	0.0563877		NUDT5	0.00268044	0.00167962	0.11052		DHTKD1	-0.00440806	0.00164224	0.00727068		HSPE1P18	0.00171561	0.000647127	0.00802258		AGRN	0.0825	0.0363657	0.0232912		TSPAN8	0.0905854	0.0542385	0.0948935
MBL2	-0.772273	0.340744	0.023425		SLAMF1	0.178088	0.0909004	0.0500944		ZKSCAN4	-0.309897	0.0837084	0.000213822		MRPL43	0.203635	0.0538741	0.00015693		LMAN2	0.00179098	0.000939329	0.0565646		GIT1	-0.00246996	0.00155311	0.11176		MTRF1L	-0.000497442	0.000185344	0.00727731		COMMD5	-0.00172953	0.000652636	0.00804757		MBL2	-0.772273	0.340744	0.023425		BAMBI	1.05115	0.630323	0.0953884
CROT	-0.450099	0.198847	0.023602		TDP1	-0.206704	0.105774	0.0506771		PDLIM7	-0.591429	0.1598	0.000214703		CNIH4	-0.113627	0.0300726	0.000157822		SOD3	-0.00039265	0.000205976	0.0566125		PLXNB2	-0.00021827	0.000137746	0.113062		KDM8	0.0027447	0.00102284	0.00728755		TPTE2P5	-0.00190825	0.000720243	0.00806235		CROT	-0.450099	0.198847	0.023602		PYY	0.187336	0.112351	0.0954304
LILRA4	-0.189091	0.0835488	0.0236209		FCRL3	-0.0165125	0.00846596	0.0511215		RP11-78B10.2	-0.295848	0.0800001	0.000217219		TREM2	-1.04234	0.276258	0.00016125		GNMT	-0.00232184	0.00121805	0.0566254		CR1	0.000352036	0.000222434	0.1135		NOP14-AS1	-0.00143541	0.000534994	0.00729545		HLA-DQB1	0.000556175	0.000210313	0.00818085		LILRA4	-0.189091	0.0835488	0.0236209		DNPEP	-1.07319	0.644499	0.0958834
REG3A	-0.403913	0.178516	0.0236592		PCDH12	0.0493036	0.0252855	0.0511912		CYP21A1P	-0.277075	0.0750018	0.000220548		HSD3B7	-0.15434	0.0409096	0.000161484		CNTN4	-0.0022268	0.00116975	0.0569543		CSF3R	0.000656509	0.000414972	0.113637		CLIP1	0.00383588	0.00143106	0.00735253		LINC01123	0.00426331	0.00161259	0.00819897		REG3A	-0.403913	0.178516	0.0236592		AHNAK2	0.20102	0.121051	0.0967887
ADAMTSL1	-0.107941	0.047726	0.0237167		ENSA	0.340804	0.174843	0.0512712		SEMA4G	0.352716	0.0955983	0.000224637		IGHV3-41	0.530801	0.140755	0.000162529		CCL22	0.000804923	0.000422985	0.0570458		ESYT2	0.0011653	0.00073705	0.113869		RLF	-0.0075111	0.00280555	0.00742327		EMBP1	0.00182047	0.000688708	0.00820991		ADAMTSL1	-0.107941	0.047726	0.0237167		NBL1	0.455667	0.274557	0.0969859
OLFM1	-0.408	0.180511	0.0238056		PBLD	0.0327978	0.0168377	0.0514297		MRPL43	-0.0915771	0.0248242	0.000225113		COG7	-0.366846	0.0975099	0.000168463		BPI	-0.000931648	0.000489588	0.0570504		CXCL11	0.000606056	0.000383735	0.114253		S100A12	-0.00178492	0.000666797	0.0074315		TRMT112	-0.00161241	0.000611058	0.00832206		OLFM1	-0.408	0.180511	0.0238056		WASF3	-0.332461	0.20034	0.0970188
CSF1R	-0.211	0.0934935	0.024018		VEGFB	0.169208	0.0870042	0.0517964		PICALM	0.204624	0.0555789	0.000231699		SCIMP	0.168023	0.0448093	0.000177025		SEMA5A	-0.00274002	0.00144208	0.057427		MEGF11	-0.00112153	0.000710947	0.114678		ADSS	-0.00253851	0.000948325	0.00743217		LINC01230	0.000799025	0.000302906	0.00834307		CSF1R	-0.211	0.0934935	0.024018		GPC5	0.0520465	0.0313922	0.0973289
SLPI	-0.305714	0.13558	0.0241421		HLA-E	-0.0584116	0.0300429	0.0518627		ACTR1B	-0.121361	0.0329875	0.000234158		SMCR8	1.33045	0.354871	0.000177468		COL6A2	0.00189249	0.000998938	0.058159		CD248	-0.00164178	0.00104369	0.115706		RP11-70P17.1	0.00193536	0.000723708	0.00749025		LINC00689	0.00255871	0.000970153	0.00835378		SLPI	-0.305714	0.13558	0.0241421		IL13RA1	-0.0533414	0.0322531	0.0981605
FAM3D	0.0917241	0.0406804	0.0241491		ENPP6	-0.0549347	0.0282643	0.0519429		PSMG3	-0.462909	0.12595	0.000237531		LRRFIP2	0.279229	0.0746023	0.000181904		GM2A	-0.000731703	0.000386939	0.058624		IGSF3	0.00156909	0.000998229	0.11598		CXCR7	0.00122808	0.000459441	0.00751813		NMRK1	0.00216735	0.000822232	0.00839067		FAM3D	0.0917241	0.0406804	0.0241491		ECE1	-0.839655	0.508489	0.0986827
IL1RL1	0.473065	0.209855	0.024181		CEACAM16	-0.0514445	0.0264827	0.0520686		IGHV3-53	-0.0602926	0.016408	0.000238243		HLA-E	0.267574	0.0716123	0.000186656		ENPP5	-0.00334086	0.00176737	0.0587182		LYPD3	0.000467883	0.000297928	0.116309		AC068039.4	0.00313129	0.00117152	0.00752115		RESF1	-0.00168791	0.000640574	0.00841396		IL1RL1	0.473065	0.209855	0.024181		CDH23	-0.379108	0.229705	0.0988588
RCAN1	-0.467	0.207248	0.0242377		TXNDC15	0.0204932	0.0105504	0.052088		CDIPT	-0.378549	0.103357	0.000249728		SAP30L	0.194957	0.0523435	0.000195649		DKK1	0.00200919	0.00106316	0.0587814		OLFM4	-0.000195465	0.000124828	0.117377		UBASH3A	-0.00225504	0.000843973	0.00754147		SLC35D1	0.00318737	0.0012104	0.00845557		RCAN1	-0.467	0.207248	0.0242377		EPHA1	-0.238178	0.144573	0.0994649
UNC45A	-0.261905	0.116284	0.0243043		INPP5D	0.0994727	0.0513123	0.0525534		APP	-0.146167	0.0399239	0.0002511		SH3TC2	0.256701	0.0689719	0.000197789		PZP	-0.00238691	0.00126899	0.0599772		LGALS3BP	0.00117798	0.000752499	0.117482		SCP2	-0.00290517	0.00108757	0.00755715		HM13-AS1	0.00106145	0.000403301	0.00849079		UNC45A	-0.261905	0.116284	0.0243043		PTPRN2	0.284874	0.173408	0.100426
B4GALT2	0.352308	0.156425	0.024307		TFF3	-0.0838448	0.0432613	0.0526109		RP5-1085F17.3	-0.0829177	0.0226602	0.00025302		DUSP12	-0.381284	0.102483	0.000198868		NAGPA	-0.00201806	0.00107437	0.0603307		CALB1	0.00125974	0.000807232	0.118627		DISP1	-0.00466111	0.00174668	0.007618		LINC00921	0.000946491	0.000359666	0.00849888		B4GALT2	0.352308	0.156425	0.024307		IL10RA	0.279234	0.170656	0.101789
TNFRSF21	1.08021	0.479802	0.024362		RGMA	-0.0731194	0.0377315	0.052637		PGAP3	-0.0899248	0.0246136	0.000258725		PICALM	0.294949	0.0793118	0.000200132		NNMT	-0.00313366	0.00166854	0.0603695		S100A13	-0.000778806	0.000500234	0.119498		RP1-240K6.3	-0.0014755	0.000552971	0.00762327		SVOPL	-0.00425493	0.00161705	0.00850606		TNFRSF21	1.08021	0.479802	0.024362		CCL17	0.248346	0.151908	0.102083
CTSO	-0.127222	0.0565377	0.024435		ST3GAL1	-0.0708415	0.0365687	0.0527188		MAFK	-0.258907	0.071023	0.000266986		PLEKHH2	0.966688	0.259954	0.000200259		IL17RA	0.00043609	0.000232512	0.0607152		SELP	-0.000550641	0.000354747	0.120613		SPATA20	0.000618017	0.000231687	0.00764258		FCGR2A	-0.00465692	0.0017726	0.00860981		CTSO	-0.127222	0.0565377	0.024435		VSTM1	-0.0545231	0.0334545	0.10315
FCRL1	0.14	0.0622561	0.0245269		TIGIT	-0.189756	0.0980091	0.0528553		AC010883.5	-0.0831032	0.0228379	0.000273881		DGKD	-0.597117	0.160603	0.000200822		MMP7	0.001718	0.000918058	0.0612979		PTPRR	0.000850866	0.000549953	0.121824		FCGR2B	-0.00262718	0.00098523	0.00766298		SMG1P1	-0.0059398	0.00226178	0.00863548		FCRL1	0.14	0.0622561	0.0245269		ELAC1	0.758995	0.468331	0.105095
FGFBP1	-0.406667	0.181195	0.0248096		TGM2	0.0971852	0.0502075	0.052908		TMEM259	0.406608	0.111857	0.000277908		HLA-L	0.0858433	0.0230935	0.000201441		FSTL4	0.00307739	0.00164756	0.0617833		TREH	-0.000175441	0.00011349	0.122135		SLC35D1	0.000709972	0.000266374	0.00769162		HLA-DRB1	0.000889796	0.000338904	0.00865202		FGFBP1	-0.406667	0.181195	0.0248096		PLA2G2A	-0.0644904	0.039809	0.105233
ANXA11	0.362857	0.161737	0.0248643		IL16	-0.030284	0.0156751	0.0533628		FGD4	-0.338157	0.0930765	0.000280022		IGHV4-61	-0.118243	0.0318398	0.000204254		POLI	0.00201438	0.00107995	0.0621456		C9	0.00136316	0.00088303	0.122654		GZMB	0.00471817	0.00177105	0.00772062		INTS4	0.00110925	0.000422499	0.00865358		ANXA11	0.362857	0.161737	0.0248643		EFEMP1	0.237472	0.146676	0.105442
DNAJB6	-0.402	0.179667	0.0252553		VCPKMT	-0.234403	0.121353	0.0534119		TRIM27	0.0981242	0.0270357	0.000284046		UFSP1	0.125951	0.033961	0.00020832		NAPG	0.00251939	0.00135732	0.0634326		ITIH1	-0.00110204	0.000714291	0.12287		RP5-935K16.1	-0.000373828	0.000140325	0.00772149		TMEM254-AS1	0.00044947	0.000171231	0.00866661		DNAJB6	-0.402	0.179667	0.0252553		DKK4	0.347829	0.214943	0.105611
AMIGO2	0.600968	0.269385	0.0256883		IGLC2	0.108353	0.0561421	0.0536097		TPM1	0.458483	0.126581	0.000292267		SLC25A17	0.279216	0.0753615	0.000211366		S100A4	0.00311936	0.0016816	0.0635969		LY96	0.0018062	0.00117267	0.123502		U6	-0.00144533	0.000543523	0.00783272		STK35	0.00263933	0.00100609	0.00870701		AMIGO2	0.600968	0.269385	0.0256883		CARHSP1	0.508605	0.315548	0.107002
GSTZ1	0.0168696	0.00756522	0.0257551		SPARCL1	-0.0234091	0.0121346	0.0537164		PSMB8	0.611866	0.169212	0.000299217		RPL7L1P5	-0.100811	0.027214	0.000211915		CXCL16	-0.00215791	0.00116577	0.0641611		CPB2	0.000245163	0.000159367	0.123963		TMEM245	-0.00348419	0.00131124	0.00787996		TOM1L1	0.00194829	0.00074301	0.00873745		GSTZ1	0.0168696	0.00756522	0.0257551		ATXN10	-0.470241	0.292193	0.10754
C1QTNF3	0.153889	0.0690523	0.0258416		IL17RB	0.0203048	0.0105296	0.0538118		IER3	-0.355192	0.0982648	0.00030077		PRSS8	1.42515	0.384735	0.000212025		MCF2L	0.000834424	0.000450899	0.0642306		EIF5	0.00231036	0.00150436	0.124594		ST7	-0.0041065	0.00154619	0.00791012		NEBL-AS1	0.00247186	0.000943945	0.00882795		C1QTNF3	0.153889	0.0690523	0.0258416		STX16	0.755616	0.472763	0.109977
DTYMK	-0.334375	0.150161	0.025962		IL17RA	0.019132	0.00992575	0.0539159		ST13	0.190698	0.0527687	0.000301696		CAMK2N2	-0.290264	0.0784195	0.000214392		ST3GAL6	0.000228679	0.000123695	0.0644971		CKMT1A_CKMT1B	-0.000882041	0.000575241	0.125191		RFPL1-AS1	0.00126433	0.000476222	0.00793298		GYS1	0.00411749	0.00157251	0.00883367		DTYMK	-0.334375	0.150161	0.025962		LAIR1	0.0869987	0.0544394	0.110025
PIP	-0.0445	0.02	0.0260812		HNMT	-0.0222356	0.0115677	0.0545797		MICB	-0.0598158	0.0165614	0.000304134		RN7SKP23	0.468933	0.126968	0.000221359		ELMO1	0.00217932	0.00118048	0.064873		MANF	-0.0021424	0.00140003	0.125955		EIF2AK1	-0.00121655	0.000458716	0.00799994		ZNF497-AS1	0.00376765	0.00143938	0.00885621		PIP	-0.0445	0.02	0.0260812		RECK	-0.413923	0.259168	0.110238
ACAA1	-0.0756667	0.0341667	0.0267852		ADH1B	0.185014	0.0963193	0.0547513		RNF185	-0.0629003	0.0174236	0.000306126		FGD3	0.460064	0.124685	0.000224436		CD200R1	-0.00154597	0.000837446	0.0648835		GRK5	0.000557106	0.000364159	0.126056		RAB3GAP1	-0.00439622	0.00166192	0.00816256		HM13	0.00605745	0.00231592	0.0089078		ACAA1	-0.0756667	0.0341667	0.0267852		RNASE6	0.108918	0.0686519	0.112621
WFDC5	-0.356667	0.161165	0.026894		CLEC4D	0.0319699	0.016693	0.0554718		TCN1	0.160213	0.0444716	0.000315055		NLRP1	-0.650779	0.176667	0.000229917		RET	-0.00266633	0.00144447	0.0649084		CCL11	0.00152773	0.00100087	0.126909		TSEN34	0.00113355	0.000428836	0.00821008		NCKIPSD	-0.00523152	0.00200053	0.00892084		WFDC5	-0.356667	0.161165	0.026894		TJAP1	-1.47434	0.933034	0.114071
PZP	0.0641935	0.0290918	0.0273429		PCBP2	0.334929	0.174907	0.0555063		LACTB2	0.099736	0.0276906	0.000316025		SFI1	0.147999	0.0401991	0.000231723		TEK	0.000719975	0.000390164	0.0649919		SLAMF1	0.00155952	0.00102188	0.126976		HNRNPH3	0.00272213	0.00102986	0.00821234		QDPR	-0.00745013	0.00284922	0.00892809		PZP	0.0641935	0.0290918	0.0273429		CETN3	-0.285498	0.180895	0.114507
NANS	-0.343607	0.156031	0.0276532		RET	0.0461653	0.0241953	0.0563874		C10orf2	-0.279903	0.0777156	0.000316228		ZSCAN31	0.251801	0.0685032	0.000237146		RAB22A	-0.0031282	0.00169797	0.0654282		PRSS2	-0.00104388	0.000685285	0.127687		PCDH1	0.00513915	0.00194491	0.00823313		AQP11	0.00539284	0.00206329	0.00895668		NANS	-0.343607	0.156031	0.0276532		TNFSF12	0.122499	0.0776945	0.11487
CHAD	0.345	0.15674	0.0277295		TARBP2	0.360198	0.189039	0.0567257		HSPA1B	0.444697	0.124731	0.000363513		WDR26	-0.986875	0.269572	0.000251333		SEMA3C	0.00230857	0.00125371	0.0655639		HDGF	-0.000128748	8.46791e-05	0.128405		ASNSD1	0.00364828	0.00138252	0.00831862		ZNF250	0.0046534	0.00178098	0.00897957		CHAD	0.345	0.15674	0.0277295		YJU2	-0.745624	0.474207	0.115867
CNDP1	0.0693431	0.0315303	0.0278598		SEMA6C	0.18414	0.0969398	0.0574942		VEGFB	0.293882	0.0824674	0.000365783		RN7SL32P	-0.262224	0.0717007	0.000254986		RETN	-0.00114432	0.000621795	0.0657166		TCN1	0.000301949	0.000198832	0.128861		EPHA1-AS1	-0.000411928	0.000156194	0.00835718		REELD1	-0.000414268	0.000158673	0.00903243		CNDP1	0.0693431	0.0315303	0.0278598		ENTPD6	0.0684411	0.0435535	0.116084
AMY2A	-0.249859	0.114082	0.0285125		IGSF3	0.17154	0.0904048	0.0577664		RPS27L	-1.03879	0.291648	0.000368347		ZSCAN26	-0.144695	0.0395685	0.000255361		ADGRE2	-0.00123641	0.000672936	0.066161		SFTPD	-0.000188457	0.000124243	0.129308		MCM6	-0.00336567	0.00127676	0.0083865		FMO2	0.00468667	0.00179612	0.00907206		AMY2A	-0.249859	0.114082	0.0285125		WFDC1	-0.127234	0.0809949	0.11621
MAPKAPK2	-0.366154	0.167195	0.028526		EPO	0.222983	0.117808	0.0583889		ZNF785	-0.48906	0.137559	0.000377598		IGHV4-59	0.168298	0.0460707	0.000259161		CHI3L1	0.000171449	9.33766e-05	0.0663425		ALDH5A1	-0.000954821	0.000631445	0.130503		RAB3IL1	-0.00346016	0.00131358	0.00843516		LINC01252	0.000638694	0.000244775	0.00907242		MAPKAPK2	-0.366154	0.167195	0.028526		BST2	0.204851	0.13049	0.116447
QPCT	-0.183636	0.0839702	0.0287481		CELSR2	0.0406015	0.0215313	0.0593354		DHRS4-AS1	-0.0624717	0.0175855	0.000381659		SETD1A	-0.588282	0.161071	0.000259888		IGFBP7	0.000612823	0.000333836	0.0664017		DEFB104A_DEFB104B	0.000827011	0.000546926	0.130507		RP4-647C14.2	0.00342457	0.00130214	0.00853937		METAP1D	0.00153437	0.000588202	0.00909204		QPCT	-0.183636	0.0839702	0.0287481		PRDX1	-0.805633	0.513386	0.116589
GCKR	-0.203333	0.0932174	0.0291626		C1RL	0.035376	0.0187691	0.0594578		HCG18	-0.519611	0.146322	0.000383568		HLA-A	-0.588085	0.161442	0.000269797		CHIT1	0.00128372	0.00070055	0.0668844		ATP6V1G2	0.000947284	0.000629767	0.132534		DUSP12	-0.00436123	0.00165877	0.0085588		TESK2	-0.00247577	0.000949487	0.00912106		GCKR	-0.203333	0.0932174	0.0291626		SMOC2	-0.111599	0.0712076	0.117061
TAC1	-0.262	0.120294	0.0294063		CLEC10A	0.0304685	0.0161789	0.0596695		SNX1	0.124086	0.0349482	0.000384393		NBN	-0.786063	0.21595	0.000272608		BMPER	0.00179922	0.000982001	0.066922		QPCT	0.000600768	0.000399728	0.132854		COX11	0.00086935	0.000330729	0.00857411		MT1E	0.000649657	0.000249333	0.00917176		TAC1	-0.262	0.120294	0.0294063		IFI30	-0.0936886	0.0597989	0.117178
SHANK3	-0.0866667	0.0398431	0.0296153		MYBPC2	0.335692	0.178769	0.0604086		ZNF296	1.55056	0.437158	0.000389783		SH2D2A	-0.295647	0.0813386	0.000278225		LILRA3	-0.00100816	0.000550738	0.0671648		BIRC2	-0.00217043	0.00144485	0.13305		NENF	-0.001334	0.000507745	0.00860653		NYNRIN	0.00209886	0.000805936	0.0092075		SHANK3	-0.0866667	0.0398431	0.0296153		RARRES1	0.0881951	0.0564226	0.118026
SPOCK2	-0.0942105	0.0433524	0.0297704		SORBS1	0.374609	0.199571	0.0605088		MAP3K1	-0.477608	0.134956	0.000401658		CASP4LP	-0.214418	0.0590131	0.000279714		ALDH2	0.00234407	0.00128522	0.0681733		THOP1	0.00256315	0.00170916	0.133704		PLLP	0.00366456	0.00139523	0.00862725		SDK1	0.0015006	0.000576547	0.00924824		SPOCK2	-0.0942105	0.0433524	0.0297704		TEX101	0.175981	0.112622	0.118153
SERPINA1	-0.050875	0.023417	0.0298128		MSRA	0.284536	0.151918	0.0610741		FTSJD1	-0.0784314	0.0221881	0.000408017		PGAP3	-0.165401	0.0455392	0.000281165		UROS	-0.003578	0.00196447	0.0685526		EFNA1	0.000449073	0.000300594	0.135188		LIN52	-0.000891168	0.000339332	0.00863323		SPTLC1	-0.00213017	0.0008186	0.00926265		SERPINA1	-0.050875	0.023417	0.0298128		BAP18	0.569935	0.365133	0.118548
C7	0.32463	0.14947	0.029865		ADH4	0.119335	0.0637367	0.0611626		TMEM8A	0.0600708	0.0170051	0.000411624		PRR14	0.591846	0.162991	0.00028215		GSTM3	0.000659697	0.000362257	0.068596		AHNAK2	0.000688731	0.000463116	0.136971		SNX17	0.00659889	0.00251455	0.00868306		KDM8	0.00140681	0.000540675	0.00926954		C7	0.32463	0.14947	0.029865		FLRT2	-0.0740388	0.047451	0.118684
IL1R2	-0.151667	0.0699143	0.0300582		UXS1	0.156358	0.0837072	0.0617732		XPNPEP3	0.213931	0.0607255	0.000426823		CLN5	-0.443922	0.122798	0.000300262		MGAT2	-0.00131039	0.000720068	0.0687867		ANGPT1	-0.000813931	0.000548223	0.137631		CDH13	0.00489271	0.00186527	0.00871449		AATK	0.00798563	0.00307053	0.00930238		IL1R2	-0.151667	0.0699143	0.0300582		KLK1	-0.0454829	0.0292327	0.119734
LILRB3	0.277273	0.127979	0.0302695		GPR37	-0.0224721	0.0120821	0.0628915		CYP2D8P1	0.0662611	0.0188181	0.000429698		MFSD10	0.343844	0.0951323	0.000301069		GLO1	-0.00175385	0.000964401	0.0689739		DDC	-0.00040155	0.000270566	0.137779		TAF1D	0.00287285	0.0010953	0.00871897		CYP4F24P	-0.000681223	0.000262048	0.00933294		LILRB3	0.277273	0.127979	0.0302695		HSPB1	-0.313153	0.201289	0.119771
PCSK9	-0.132143	0.0612402	0.0309449		STX8	-0.178474	0.0964181	0.0641635		RP3-400N23.6	0.111303	0.0316195	0.000431415		TWNK	-0.706927	0.195751	0.000304594		CD109	0.000326129	0.000179391	0.0690678		IGFBPL1	-0.000369854	0.000249858	0.138804		CDR2	0.00201671	0.000769191	0.00874534		ANXA9	0.00264837	0.00101903	0.00935224		PCSK9	-0.132143	0.0612402	0.0309449		ACOX1	0.594659	0.382527	0.120053
RETN	-0.0751948	0.0348523	0.0309643		CCL20	0.181248	0.0979394	0.064225		STAG1	-0.179638	0.0512154	0.00045235		SLC35G2	0.477944	0.132385	0.0003059		LRP4	-0.00134871	0.000742951	0.0694722		LRG1	-0.000247848	0.000167447	0.138831		LGALS4	0.00140157	0.000535354	0.0088443		MTHFD2L	-0.00756701	0.00291515	0.00943844		RETN	-0.0751948	0.0348523	0.0309643		RHOC	-0.516768	0.332721	0.120386
BMPER	0.206429	0.0958757	0.0313119		SERPINC1	-0.176372	0.095399	0.064489		RP3-508I15.9	0.166991	0.0476444	0.000456696		TLR6	0.320364	0.0888054	0.000309178		RBP4	0.000656755	0.000361932	0.0695882		IL17D	-0.000406866	0.000275084	0.139124		DLGAP1-AS1	0.00253798	0.000969453	0.00884588		NFIC	-0.00268592	0.00103691	0.00958872		BMPER	0.206429	0.0958757	0.0313119		NOS1	-0.356999	0.229981	0.120591
SDSL	0.2525	0.117402	0.0314982		CD5	-0.12021	0.0650418	0.0645735		WDR18	-0.0917352	0.0262165	0.000466755		ILRUN	-0.1938	0.053729	0.000309771		ANTXR2	-0.000966941	0.000533106	0.0697104		CYB5R2	0.000595285	0.000404567	0.14118		C1orf127	-0.00482199	0.0018419	0.00884606		IGKV1D-43	0.00104959	0.000405329	0.00961239		SDSL	0.2525	0.117402	0.0314982		SHBG	0.146874	0.0951487	0.12268
PLEKHA1	0.234167	0.108933	0.0315831		PZP	0.048461	0.0262214	0.0645812		KIAA1551	-0.20221	0.0577956	0.000467505		IDUA	0.159245	0.0441516	0.000310018		CCS	0.00153643	0.000849393	0.0704739		CA4	0.000446821	0.000304973	0.14289		NSF	-0.00490952	0.00187615	0.0088757		ADAM20P1	0.00100218	0.000387206	0.00964666		PLEKHA1	0.234167	0.108933	0.0315831		CACNB3	-0.408973	0.265497	0.123462
HAVCR1	0.0994444	0.0463345	0.0318547		CLUL1	-0.0278561	0.0150781	0.0646823		USP1	-0.769576	0.21999	0.000468366		IGHV3-66	0.223496	0.0620249	0.00031417		BTD	-0.00247435	0.00137202	0.0713197		CRISP3	-0.000244857	0.00016719	0.143046		OAF	0.000964503	0.000369466	0.00904012		REEP5	0.011344	0.00438333	0.00965352		HAVCR1	0.0994444	0.0463345	0.0318547		CD276	-0.0454942	0.0295346	0.123471
CLINT1	-0.33125	0.154374	0.0318915		ADAM9	-0.124967	0.0679241	0.0657979		RBMS2	0.0810948	0.0231929	0.000471346		MRPS18B	-0.584195	0.162808	0.000332903		CYB5R2	-0.00122031	0.000678647	0.0721536		ZBTB16	0.000423235	0.000289202	0.143342		COL6A2	0.00211159	0.000809921	0.00912983		COPRS	0.00186686	0.000721478	0.00966599		CLINT1	-0.33125	0.154374	0.0318915		TPK1	0.124081	0.0806411	0.123882
PAM	0.267368	0.12462	0.0319147		SERPINH1	-0.116355	0.0634379	0.0666302		ADD2	-0.206787	0.0591644	0.000473847		PSORS1C3	-0.0952776	0.0266474	0.000349565		ERBB3	0.00152745	0.00085119	0.0727344		GRN	-0.000611754	0.000418356	0.143665		HLA-S	0.000520848	0.000199791	0.00913481		MCFD2	0.010082	0.00390027	0.00973906		PAM	0.267368	0.12462	0.0319147		CALCOCO2	0.707582	0.460171	0.124134
DCLK1	0.095	0.0443006	0.0319977		STAMBP	-0.253372	0.138805	0.0679434		PVR	0.877161	0.251289	0.000481857		RETREG3	0.778794	0.217866	0.00035069		ADIPOQ	-0.00161491	0.000900022	0.0727652		HS6ST2	-0.000552095	0.000377791	0.143913		TIGD6	0.00351901	0.00135243	0.00926829		INTS2	-0.00600696	0.00232591	0.00980503		DCLK1	0.095	0.0443006	0.0319977		PILRB	0.0368717	0.023994	0.124366
SPINT1	-0.0905	0.0422299	0.0321106		SIRT2	0.113317	0.0621098	0.0680824		ERCC2	0.128369	0.0368001	0.000486123		ZMIZ2	0.252524	0.070962	0.000372866		PRSS2	-0.00085672	0.000477579	0.0728322		ADAM9	-0.00105535	0.000723212	0.144495		HSD17B11	0.00336213	0.00129228	0.00927636		SERF1B	-0.00270845	0.00105065	0.00994089		SPINT1	-0.0905	0.0422299	0.0321106		PILRA	0.0426862	0.0277781	0.12437
AMY2B	-0.264911	0.123721	0.0322588		CA3	0.101571	0.0559227	0.0693296		HLA-DOA	0.115021	0.0329951	0.000490281		RPL32P30	0.176545	0.0496286	0.000374639		QSOX2	0.000910145	0.000508337	0.073384		SPRR3	0.000585203	0.000401177	0.144644		N4BP2L2	-0.00520465	0.00200056	0.00927912		PLAC9	0.00571048	0.00221561	0.00995517		AMY2B	-0.264911	0.123721	0.0322588		CLC	-0.714907	0.465476	0.124572
ANXA2	-0.0325	0.0151786	0.0322598		CD38	0.0429807	0.0236967	0.0697112		DNA2	-0.151733	0.0436519	0.000508989		IGHV3-38	0.338219	0.0951215	0.000377048		AGRN	-0.00103269	0.000577323	0.0736539		VSNL1	-0.000484078	0.000332432	0.145345		CTC-559E9.6	-0.00060031	0.000230984	0.00935177		ZNF347	0.00284259	0.00110318	0.00997447		ANXA2	-0.0325	0.0151786	0.0322598		CCL16	0.0658562	0.0429097	0.124842
PDCD5	0.102	0.0477496	0.0326678		CD300A	0.0577074	0.0318933	0.0703905		CKM	0.119442	0.0343762	0.000511703		SIGLEC22P	-0.174319	0.0490448	0.000379019		CST3	-0.00183518	0.00102638	0.0737742		FGR	0.00147217	0.00101275	0.146046		CCDC102A	0.00535151	0.00205917	0.00935319		LINC03034	-0.00569633	0.00221155	0.0100033		PDCD5	0.102	0.0477496	0.0326678		RGMA	-0.176294	0.114934	0.125061
PLTP	-0.0407407	0.0190741	0.0326857		ZBP1	-0.0554291	0.0306348	0.0703968		MCHR1	0.105867	0.0305216	0.000523178		ATP6V0A1	0.676289	0.190288	0.000379385		SIGLEC5	0.000402853	0.000225366	0.0738485		PTPRB	-0.000419533	0.000289514	0.147312		CTD-2248H3.1	-0.00267964	0.00103122	0.00936321		KCNK13	-0.00216618	0.00084116	0.0100174		PLTP	-0.0407407	0.0190741	0.0326857		IGFBP7	-0.114149	0.0745173	0.125559
FETUB	0.0565217	0.0265119	0.0330116		UMOD	-0.0199816	0.0110436	0.0703998		LINC00243	-0.302514	0.0872333	0.000524606		CYP21A2	-0.105701	0.0297586	0.000382407		SIGLEC14	0.000368502	0.000206149	0.0738485		LAIR1	-0.000263251	0.000181858	0.147739		FAM105B	0.00130134	0.000500812	0.00936444		CFAP157	0.00432029	0.00167782	0.0100255		FETUB	0.0565217	0.0265119	0.0330116		RWDD1	-0.676291	0.441558	0.125621
CHST4	-0.24375	0.114404	0.0331219		CRELD2	0.0505148	0.0279354	0.070564		VWA7	-0.167362	0.0482691	0.000525763		DDC-AS1	0.0801742	0.0225792	0.000384071		LAP3	0.0030389	0.00170046	0.0739202		ADGRE2	-0.000557499	0.000386566	0.14925		RFX2	-0.00207748	0.000799943	0.00940326		ZNF7	0.0026776	0.00104004	0.0100385		CHST4	-0.24375	0.114404	0.0331219		SELP	0.144935	0.0946693	0.125779
KYNU	0.373333	0.17533	0.0332278		ACYP1	0.060226	0.0333117	0.0706142		PLCB3	0.22349	0.0646963	0.000551407		SIGLEC18P	-0.240547	0.0678024	0.000388518		VWA2	-0.00367456	0.00205826	0.074217		SDC1	-0.0010253	0.000713175	0.150532		SYTL1	0.00310973	0.00119805	0.00944098		SEMA5B	-0.00232058	0.000901579	0.0100557		KYNU	0.373333	0.17533	0.0332278		GNPDA1	0.484447	0.316776	0.126189
HS6ST1	0.166364	0.0782489	0.0334963		PARD3	0.232345	0.128611	0.0708282		HLA-DQB2	-0.0542103	0.0157068	0.000557706		IQCK	-0.690202	0.194714	0.000393063		NCAM2	-0.00224317	0.00126167	0.0754152		C1QA	0.000389281	0.000271043	0.150936		C1orf131	0.00460357	0.00177414	0.00946395		ZDHHC11B	-0.00243354	0.000945673	0.0100723		HS6ST1	0.166364	0.0782489	0.0334963		OPHN1	0.393903	0.258311	0.12728
NTM	0.275	0.129373	0.0335338		IL6R	0.0136006	0.00753586	0.0711091		C6orf106	-0.0932133	0.0270575	0.000571043		ARHGAP45	-0.796953	0.225023	0.000397624		PRSS3	-0.00069009	0.00038838	0.0755944		FBN2	-0.000455813	0.000319175	0.153264		LYPD5	0.00203011	0.000782439	0.00947052		SCAANT1	0.00172721	0.000671364	0.0100914		NTM	0.275	0.129373	0.0335338		LRIG3	-0.539857	0.35493	0.128254
SHMT1	-0.104444	0.0492191	0.0338352		CD164L2	0.0327545	0.0181748	0.0715145		SETD1A	-0.243177	0.0706187	0.000574175		KRT18P63	0.226116	0.0639452	0.000406106		SAT2	0.00126039	0.000710113	0.0759115		MAP4K5	0.0007452	0.000521977	0.153393		ENOSF1	-0.00480067	0.0018505	0.00947968		MUTYH	0.00184094	0.000716734	0.0102137		SHMT1	-0.104444	0.0492191	0.0338352		SRP14	-0.71373	0.469424	0.128401
ERAP2	-0.0164151	0.00773585	0.0338418		GZMA	0.252984	0.140522	0.071811		ABRACL	-0.190824	0.055519	0.000588007		MBNL1	-0.738596	0.208915	0.000407175		NCAM1	0.000866013	0.000488142	0.0760465		DNM1	-0.00052843	0.000370903	0.154241		BAX	0.00100878	0.000389251	0.00955336		PIWIL2-DT	0.00106991	0.000416594	0.0102222		ERAP2	-0.0164151	0.00773585	0.0338418		SH2D1A	0.131691	0.0866497	0.128559
C6	0.0956897	0.0452604	0.0344979		EPHA2	-0.12184	0.0676812	0.0718277		ADORA3	0.0825906	0.0240776	0.000603166		RNF185	-0.201874	0.0571878	0.000415529		ANGPTL1	-0.000549223	0.000309707	0.0761681		SNX18	0.00193119	0.00135618	0.15445		NDRG3	-0.00399625	0.00154223	0.00956393		CMTR1	-0.00901133	0.00350972	0.0102424		C6	0.0956897	0.0452604	0.0344979		ACE	-0.0831795	0.0547404	0.12863
IL1R1	-0.0984211	0.046554	0.0345043		CNTN1	-0.0757088	0.0421161	0.0722368		CCDC25	-0.559525	0.163219	0.000607917		SLC12A9	-0.272134	0.0771643	0.000420799		RTN4R	-0.00116562	0.000658433	0.0766794		VSTM2L	0.00119961	0.000842673	0.15457		METTL3	-0.00223795	0.000864285	0.00961516		SPATA20	0.00195013	0.000759907	0.0102795		IL1R1	-0.0984211	0.046554	0.0345043		MEGF10	-0.0977522	0.0645225	0.12977
C5	0.0942105	0.0445837	0.034591		MGMT	-0.0378594	0.0210697	0.0723566		CHI3L2	0.0577469	0.0168589	0.000614086		DDR1	1.28738	0.365239	0.000423843		LGALS3BP	0.00181593	0.00102595	0.076726		ARL2BP	-0.000496518	0.000348829	0.154624		AC004152.6	-0.00232447	0.000898055	0.00964403		ANKRD18A	-0.000740383	0.00028861	0.0103074		C5	0.0942105	0.0445837	0.034591		ASAH2	-0.0721017	0.0477275	0.130866
CADM1	0.133333	0.0631275	0.0346754		S100A13	0.0808201	0.045027	0.0726654		MRPS17	-0.31601	0.0923202	0.000619389		GOSR1	-0.174412	0.0494905	0.00042485		CHL1	-0.0021318	0.0012048	0.0768239		IGFBP6	0.00169662	0.00119287	0.154937		ZNF101	-0.0030585	0.00118183	0.00965564		CCDC7	0.00447047	0.00174318	0.0103311		CADM1	0.133333	0.0631275	0.0346754		CIT	0.718227	0.475703	0.131088
OSMR	-0.149167	0.0708319	0.0352109		FUT3_FUT5	0.0332652	0.0185646	0.0731551		RSPO4	0.164582	0.0481	0.000622406		ZFP36L2	0.424644	0.121021	0.000450031		SPP1	0.00282911	0.0016	0.0770283		CLEC1A	-0.000454081	0.000319259	0.154941		CCM2	0.00167198	0.000646106	0.00965961		BZW1	-0.00988679	0.00385664	0.0103599		OSMR	-0.149167	0.0708319	0.0352109		SEZ6	0.679655	0.450378	0.131279
CFB	-0.175385	0.0832993	0.03525		TEX101	-0.0724284	0.0404568	0.0734115		SETD9	-0.0501497	0.014667	0.000628017		DHRS4-AS1	-0.109594	0.0312394	0.000451166		ITIH1	-0.000332951	0.000188516	0.0773681		NTF3	-0.000907323	0.000638387	0.155237		CYP2U1	0.00133877	0.000517432	0.00967191		TP53I3	-0.00195256	0.000762215	0.0104165		CFB	-0.175385	0.0832993	0.03525		GIPC2	-0.161531	0.10709	0.131462
GP6	-0.689091	0.327854	0.035569		IST1	-0.193727	0.108226	0.0734521		OBSL1	0.394391	0.115514	0.00063965		TRIM72	0.264466	0.0754567	0.000456832		FCGR2B	-0.00169861	0.000965804	0.0786196		OSTN	0.00145159	0.00102206	0.155533		FZD2	0.000797222	0.00030831	0.00971591		SIRPB2	-0.00826013	0.00322567	0.0104448		GP6	-0.689091	0.327854	0.035569		EPHB4	0.25157	0.167562	0.133265
CNTN2	-0.105294	0.0503408	0.0364719		FLT4	-0.0547156	0.0305879	0.0736468		HCG22	-0.137472	0.040279	0.000642569		XPNPEP3	0.101439	0.0289465	0.000457708		ASPN	0.00139211	0.000791667	0.0786705		VCAM1	0.0015979	0.00112638	0.156012		TRIM56	0.00214274	0.00082868	0.00971738		SGO1-AS1	-0.00078293	0.000305805	0.0104604		CNTN2	-0.105294	0.0503408	0.0364719		DTD1	-0.257056	0.171266	0.133377
RCL	0.175	0.0839101	0.0370179		GIMAP7	-0.0291576	0.0163321	0.0742136		SLC25A17	0.216849	0.0635369	0.000642625		TRAM1	-0.474878	0.135737	0.000467846		ENTPD5	0.00149418	0.000849964	0.0787584		M6PR	0.000751901	0.000530679	0.156522		SRSF8	-0.00635705	0.00245959	0.00974936		MAMDC2-AS1	-0.00101348	0.00039588	0.0104654		RCL	0.175	0.0839101	0.0370179		CDHR1	0.171483	0.114421	0.133951
OBP2B	0.144545	0.0695313	0.0376308		DNPEP	0.196314	0.110173	0.0747694		HEATR6	0.64051	0.188032	0.000658292		DHRS4	-0.186448	0.053296	0.000468144		PCBD1	-0.00121727	0.000692512	0.078788		NUB1	0.000755907	0.000533529	0.15654		TBCK	-0.0062335	0.00241448	0.00983116		ERICH1	-0.00405358	0.00158397	0.0104937		OBP2B	0.144545	0.0695313	0.0376308		PGLYRP2	0.0406932	0.0271886	0.134471
TCN2	0.123571	0.0594577	0.0376811		RIDA	-0.0513505	0.0288646	0.075238		SRSF10	-0.172169	0.0505939	0.000666592		ADORA3	-0.251617	0.0720176	0.000476151		ST3GAL1	-0.00302257	0.00172052	0.0789562		TGOLN2	0.000190729	0.000134656	0.156656		PIK3R1	0.00385324	0.00149256	0.00983357		GPR180	-0.000593439	0.000231922	0.0105037		TCN2	0.123571	0.0594577	0.0376811		IQGAP2	0.279851	0.187006	0.134529
WFIKKN2	0.496471	0.239241	0.0379692		CSF2	0.0731956	0.0411846	0.0755261		RP11-452K12.7	0.236263	0.0695095	0.000676335		SNRNP25	0.777726	0.222948	0.000485982		VIM	-0.0021362	0.00121633	0.0790437		GMFG	0.00206377	0.0014587	0.157127		RRBP1	-0.00382004	0.00148062	0.00987907		PICALM	0.00229333	0.000897149	0.0105809		WFIKKN2	0.496471	0.239241	0.0379692		PCDH7	0.356422	0.238179	0.134537
CXCL1	0.152889	0.0739474	0.0386837		CALB1	-0.133297	0.0752988	0.0766881		TBX6	-0.142414	0.0419116	0.000678895		GJC3	-0.430534	0.123611	0.000495857		KDR	-0.00218511	0.00124549	0.0793586		TIGAR	-0.00252078	0.00178423	0.157712		ZNF14	-0.00678654	0.0026307	0.00988726		ACTN4	-0.00880744	0.00344588	0.0105904		CXCL1	0.152889	0.0739474	0.0386837		WARS	0.202953	0.13587	0.135248
ADH7	0.144167	0.0698707	0.0390808		SERPINB6	0.0935806	0.0528804	0.0767827		SNHG12	0.143323	0.0421894	0.000680971		GTF2H4	0.192744	0.0553396	0.000495957		ITIH2	0.000677685	0.000386418	0.0794711		CXCL6	0.000241971	0.000172193	0.159953		AC006538.1	-0.000509931	0.000197839	0.00995165		SMC5	0.00338554	0.00132591	0.0106687		ADH7	0.144167	0.0698707	0.0390808		PBK	0.792171	0.532063	0.136522
COL2A1	-0.352308	0.171358	0.0397846		QSOX1	0.0234164	0.01329	0.0780777		RP11-50C13.1	0.269189	0.0793242	0.00068998		SDC4	0.332052	0.0955205	0.000508501		PLA2G2A	0.00179992	0.00102695	0.0796552		LILRA6	0.00016749	0.000119247	0.160149		ACAT1	0.00257391	0.000999379	0.0100092		TULP2	0.000862902	0.00033804	0.0106902		COL2A1	-0.352308	0.171358	0.0397846		DBI	0.157176	0.105895	0.137741
LPO	0.0717241	0.0349061	0.0399011		CTSD	0.0483342	0.0274336	0.0780931		GOSR1	-0.395547	0.116956	0.00071954		PPP1R14B	-0.203169	0.0584483	0.000508878		TNFRSF1B	-0.00190044	0.00108555	0.0800029		CDH17	0.000487424	0.000347384	0.160578		SNX32	-0.00081931	0.000318162	0.0100202		XYLT2	0.00158714	0.000621987	0.0107189		LPO	0.0717241	0.0349061	0.0399011		MRI1	-0.110857	0.0747164	0.137889
EGFLAM	0.124375	0.0605698	0.0400323		CLEC5A	-0.0555536	0.0315653	0.0784153		PLEKHA1	0.0761293	0.0225169	0.000722244		ZNF638	0.352835	0.101509	0.000509157		CDH17	-0.000860211	0.000491437	0.0800498		FABP2	0.000661331	0.000471934	0.161118		FAM198B	-0.00371905	0.00144465	0.0100425		TMEM254	0.00265533	0.00104102	0.0107504		EGFLAM	0.124375	0.0605698	0.0400323		IGSF9	-0.173759	0.117112	0.13789
NRP2	0.125625	0.0611899	0.0400692		LGALS8	-0.0547142	0.0311041	0.078566		FLOT1	-0.364167	0.10775	0.000725564		SLC25A16	0.150076	0.043254	0.000521148		RGMB	-0.00231087	0.00132139	0.0803233		NSFL1C	0.00167148	0.00119734	0.162716		MUTYH	0.000955722	0.000371471	0.010088		NFE2L2	0.0042236	0.00165608	0.0107614		NRP2	0.125625	0.0611899	0.0400692		SCGB3A2	-0.196688	0.132627	0.13807
CPNE1	0.0250926	0.0122222	0.0400696		TRIM21	0.167209	0.0950868	0.0786638		TREM1	0.158657	0.0470068	0.00073764		LINC03022	-0.491989	0.141981	0.000529896		CDON	-0.000441677	0.000252906	0.08074		ADAM23	0.000245984	0.000176397	0.16317		PALD1	-0.00553597	0.00215209	0.0101007		ULBP1	0.00175749	0.00068913	0.010763		CPNE1	0.0250926	0.0122222	0.0400696		HDGFL2	0.802899	0.542005	0.138513
KLK13	-0.0443182	0.0215909	0.0401083		TNFRSF10A	-0.030699	0.0175159	0.0796644		ABCF3	-0.239389	0.0711138	0.0007619		MAFK	0.366252	0.105895	0.000542937		GKN2	0.00118955	0.000681465	0.0808843		SH3BP1	0.000610059	0.000438172	0.163837		BAIAP2	0.00247553	0.000962386	0.0101028		P4HTM	-0.00847449	0.00332353	0.0107771		KLK13	-0.0443182	0.0215909	0.0401083		FGF2	-0.0614076	0.0415031	0.138983
UNC5D	-0.239459	0.116942	0.040591		NGRN	0.275076	0.157092	0.0799379		MIPEP	-0.257282	0.0764391	0.00076309		NTRK1	0.245723	0.0710912	0.000547347		UPP1	-0.00178744	0.00102469	0.0810945		CST7	-0.000187126	0.000134939	0.165519		PTCD1	0.00249697	0.00097107	0.0101298		ZNF726	-0.0016122	0.000632306	0.0107812		UNC5D	-0.239459	0.116942	0.040591		CD14	-0.13049	0.088324	0.139567
OMG	-0.213333	0.104362	0.0409378		CASP7	-0.132378	0.0756279	0.0800522		MN1	0.174645	0.0519153	0.000768115		RNF40	-0.22624	0.0654807	0.000550172		GPD1	0.00242247	0.00139173	0.0817507		C1QL2	0.000598257	0.000431887	0.165986		NMT1	-0.00447625	0.00174112	0.0101436		HSD17B7P2	0.00125232	0.00049186	0.0108937		OMG	-0.213333	0.104362	0.0409378		SEMA7A	0.308905	0.209147	0.139682
PDGFD	-0.242857	0.11897	0.0412177		PMM2	-0.0685912	0.0392542	0.0805749		SCARA5	1.02696	0.305339	0.000770074		SLTM	0.524271	0.151837	0.000554686		STX7	0.00232407	0.00133993	0.0828353		BST2	0.0010001	0.000722072	0.166041		GSTM2	0.00697542	0.00271467	0.0101838		DDX10P1	0.00125512	0.000493208	0.0109337		PDGFD	-0.242857	0.11897	0.0412177		CRACR2A	0.29352	0.199135	0.140487
TMEM132A	-0.0658065	0.032252	0.0413121		PRG2	-0.148548	0.0850612	0.0807477		PRR14	0.284839	0.0847261	0.000774121		MSH5	0.97309	0.28229	0.000566578		F2	-0.00147676	0.000851867	0.0829961		SERPINB9	-0.0013744	0.000992561	0.166145		CTD-2165H16.4	0.00169979	0.000661621	0.0101952		CEACAM19	-0.0078115	0.00307305	0.0110239		TMEM132A	-0.0658065	0.032252	0.0413121		CA4	0.110756	0.0753806	0.141755
CNTN1	-0.0880952	0.0433178	0.0419822		PLTP	-0.0351079	0.0201538	0.081508		RP3-414A15.2	-0.049315	0.0146703	0.000775043		SCYL1	-1.3399	0.389354	0.00057882		SPINK1	0.001913	0.00110482	0.0833612		MXRA8	0.00154217	0.00111451	0.166443		NEFH	0.000889153	0.000346152	0.0102086		IRAG1-AS1	-0.00149194	0.000587124	0.0110505		CNTN1	-0.0880952	0.0433178	0.0419822		SERPINI1	0.0969022	0.0660875	0.142574
SEMA6A	0.151579	0.0746139	0.0422031		TIMD4	-0.0644999	0.0371496	0.0825247		CORO6	-0.212814	0.0633323	0.00077865		BAG6	-0.484229	0.140806	0.000583896		CD274	-0.00154153	0.000893101	0.0843404		FARSA	-0.00284514	0.00205644	0.166503		RRN3P2	0.00139685	0.00054407	0.0102459		ZNRF3-AS1	-0.00249958	0.000984042	0.0110816		SEMA6A	0.151579	0.0746139	0.0422031		TSPYL1	0.25684	0.175242	0.14275
CFHR1	-0.154615	0.076134	0.042272		FAM3C	0.156791	0.0904189	0.0829093		TEX14	-0.258912	0.0770966	0.000784286		ECRG4	-0.388675	0.113241	0.000598548		TMEM132C	-0.000714556	0.00041454	0.0847561		SERPINC1	-0.00129996	0.000941006	0.16714		METAP1D	0.00214374	0.000835025	0.0102502		LINC02018	0.00199057	0.000783994	0.0111164		CFHR1	-0.154615	0.076134	0.042272		GFRA1	0.162325	0.110814	0.142964
APOB	-1.08681	0.535782	0.0425141		NTproBNP	-0.057305	0.0330557	0.0829913		HEXB	-0.0836386	0.0249067	0.000784888		IL20RB	0.109345	0.0318907	0.000606363		FCGR3A	-0.00255841	0.001485	0.084918		CXCL14	0.00212392	0.00153889	0.167535		R3HDM4	0.00341397	0.00133027	0.010277		EIF4A2	-0.00837819	0.00330049	0.0111339		APOB	-1.08681	0.535782	0.0425141		FABP3	-0.466726	0.318671	0.14303
LAP3	-0.308571	0.152238	0.042672		SHH	-0.266189	0.153555	0.0830057		VPS37B	-0.115965	0.0345399	0.000786711		MRPL1	-0.577293	0.168369	0.000606407		DNAJC17	-0.00107509	0.000624313	0.0850623		PHYKPL	0.000377931	0.000273924	0.167682		SOWAHC	0.000707174	0.000275649	0.010303		VTI1B	-0.0147997	0.0058304	0.0111369		LAP3	-0.308571	0.152238	0.042672		FDX1	-0.767507	0.524368	0.143281
NQO2	-0.135238	0.0667219	0.0426735		MAPK9	-0.126149	0.0728301	0.0832555		FES	0.0829223	0.0247127	0.000792339		CASS4	0.884256	0.257903	0.000606619		FAM49B	0.00333114	0.0019376	0.0855755		LGALS1	0.000482898	0.000351815	0.16988		CYP1B1-AS1	-0.00118328	0.000461304	0.0103155		FKBP1B	0.00160427	0.000632086	0.0111468		NQO2	-0.135238	0.0667219	0.0426735		MYO9B	-0.861135	0.58844	0.143352
KLK10	-0.153046	0.0755217	0.0427114		NPPB	-0.0801193	0.0462614	0.0832942		SH3BP1	0.118269	0.035274	0.000799767		ADCY5	-0.332463	0.0970397	0.000612413		SIGLEC6	-0.000446292	0.000260213	0.0863263		FGFR2	0.0012027	0.000877516	0.170509		PARP14	0.000675268	0.000263397	0.0103566		CA3-AS1	-0.000986194	0.000388604	0.0111556		KLK10	-0.153046	0.0755217	0.0427114		DEFB4A_DEFB4B	0.647136	0.443052	0.144116
A2ML1	-0.0795833	0.0392925	0.0428255		PEPD	-0.0436886	0.0253052	0.084263		NLRP1	-0.492048	0.146804	0.000803052		PPIA	0.579154	0.169164	0.000617907		C10orf54	-0.00172104	0.00100406	0.086515		EDN1	0.000584869	0.000427458	0.171234		RP11-317J10.2	-0.000401947	0.000156849	0.010388		MFSD14CP	-0.00227774	0.000898107	0.0112075		A2ML1	-0.0795833	0.0392925	0.0428255		DUSP29	0.283207	0.194083	0.144508
AMY1A	-0.184429	0.0911962	0.0431425		NECTIN4	-0.0511037	0.02968	0.0851008		GRINA	-0.0597057	0.0178273	0.000810698		METTL25B	0.200145	0.0585628	0.000631746		PIP	0.00399887	0.00233362	0.086604		FCN2	-0.000206619	0.000151345	0.172186		PPP6R2	0.00246012	0.000960111	0.0103974		UCA1	0.000577244	0.000227749	0.0112586		AMY1A	-0.184429	0.0911962	0.0431425		TNFRSF12A	0.607359	0.418012	0.146232
LYVE1	-0.187778	0.0929297	0.0433167		CDH15	0.0465814	0.0271265	0.0859441		GGA1	0.126651	0.0378209	0.000811888		LINC02767	0.0637592	0.0186842	0.000643797		CHKB	0.00201216	0.00117745	0.0874676		PRG2	0.00129369	0.00094944	0.173016		KLHDC8B	-0.00184272	0.000719188	0.0104003		PROS1	0.00865031	0.00341318	0.0112646		LYVE1	-0.187778	0.0929297	0.0433167		CXCL16	-0.206758	0.142311	0.146262
PRDX6	-0.181667	0.0899421	0.0434022		SPINK4	-0.0183891	0.0107121	0.0860407		LAP3	0.210018	0.0627954	0.000824372		PSORS1C1	0.103401	0.030333	0.000652351		SFRP4	0.000799244	0.000467789	0.0875332		PMS1	0.00288965	0.00212208	0.173291		TMEM254	0.000708354	0.00027649	0.0104085		GASK1A	0.00322946	0.00127599	0.0113757		PRDX6	-0.181667	0.0899421	0.0434022		EDN1	0.177606	0.122322	0.146516
CST1	0.291667	0.144621	0.0437195		CD177	-0.0324035	0.0188838	0.0861722		HSD17B1	-0.170968	0.0512894	0.000857919		IFITM3P3	-0.224222	0.0658231	0.000658183		ALCAM	-0.00222486	0.0013029	0.0877067		FGA	0.000846225	0.000622122	0.17376		TMEM254-AS1	0.000935593	0.000365617	0.0104992		CST1	-0.000932741	0.000368906	0.0114584		CST1	0.291667	0.144621	0.0437195		DAG1	-0.586969	0.404381	0.146634
THBS2	0.0936364	0.0465524	0.0442812		NHLRC3	0.0546855	0.0319585	0.0870548		ACADVL	0.0915802	0.0274815	0.000860903		TMEM101	1.52804	0.449383	0.000673091		LRPAP1	-0.000812514	0.000476173	0.0879443		IL1RL1	0.000190849	0.000140332	0.173836		SERTAD3	-0.00596456	0.00233219	0.0105428		ELMOD3	-0.00432792	0.00171182	0.0114631		THBS2	0.0936364	0.0465524	0.0442812		CRH	-0.102427	0.0706649	0.147205
PDGFRA	-0.516154	0.256684	0.0443411		AKT3	0.258978	0.1517	0.0877891		RASAL1	0.213001	0.0639765	0.000870457		CBY1	0.158156	0.0465641	0.00068248		CDH5	-0.00112846	0.000661642	0.088093		SERPINE2	-0.000238885	0.00017566	0.173853		NBL1	0.00318025	0.00124358	0.010548		RAP1A	-0.00212211	0.000839373	0.0114645		PDGFRA	-0.516154	0.256684	0.0443411		NGRN	0.603683	0.416661	0.147377
SMAP1	0.0565625	0.0281721	0.0446697		TRIM58	-0.0716664	0.042011	0.0880273		FBXL19-AS1	-0.636526	0.191441	0.000884423		STYX	0.142078	0.0418335	0.000683128		LILRA2	0.00410959	0.00241642	0.089001		DECR1	-0.00106835	0.000788134	0.175244		TP53I3	-0.00061606	0.00024091	0.0105513		FAM228B	-0.000642098	0.000254273	0.0115622		SMAP1	0.0565625	0.0281721	0.0446697		CTRB1	0.0823985	0.0569162	0.147696
UAP1	-0.34	0.16953	0.0449045		ACVRL1	0.0467781	0.0274445	0.0882946		DCAF16	-0.184371	0.0555039	0.000894509		IGHVII-49-1	0.1934	0.0569806	0.000688441		IL1RAP	0.000154658	9.09894e-05	0.0891797		PARD3	-0.00200112	0.00147685	0.175421		NUCB1-AS1	0.000724673	0.000283401	0.0105563		PROM1	-0.00355167	0.00140726	0.0116087		UAP1	-0.34	0.16953	0.0449045		NUDT15	0.305268	0.211135	0.148221
TRIL	0.626216	0.312251	0.044911		DPP6	-0.0588383	0.034575	0.0888006		NSF	-0.139158	0.0419045	0.000897486		TOB2P1	-0.127397	0.0375527	0.0006926		MUC16	0.000973515	0.000573859	0.089803		IL19	-0.000421567	0.000311122	0.175421		THUMPD3	-0.00722138	0.00282537	0.0105912		HERC5	0.00728634	0.00288738	0.011619		TRIL	0.626216	0.312251	0.044911		REG3A	-0.261359	0.180822	0.148347
PLA2G2A	0.19434	0.0970442	0.0452215		PTGES2	0.193064	0.113568	0.0891337		MICA	-0.0457568	0.0137798	0.000898309		INIP	-0.415283	0.122532	0.000700986		CHAD	-0.00154661	0.000911694	0.0898079		TDP1	0.00175227	0.00129486	0.175978		FAM13A	0.00548672	0.00214713	0.0106073		MYH10	-0.0106184	0.00420803	0.0116238		PLA2G2A	0.19434	0.0970442	0.0452215		OMP	0.157446	0.108945	0.148405
IL17RA	0.0171134	0.0085567	0.0455003		PIK3IP1	-0.0514523	0.030286	0.0893413		XRCC3	-0.101104	0.0304711	0.000906492		PMF1	-0.984495	0.291651	0.00073657		LBP	-0.000891957	0.000525809	0.0898194		ARHGAP45	-0.00178045	0.00131673	0.176318		NIPSNAP3A	0.00537401	0.00210321	0.0106143		NSFP1	-0.00104287	0.000413611	0.0116899		IL17RA	0.0171134	0.0085567	0.0455003		BPIFA2	-0.211034	0.146112	0.148646
HAGH	0.114762	0.057495	0.0459304		PRR4	0.0182784	0.0107606	0.0893877		FNBP4	-0.204021	0.0615235	0.000912665		CPD	0.453581	0.134375	0.000736845		HP	0.00183829	0.00108398	0.0899093		MICB_MICA	0.000130339	9.65256e-05	0.176917		ZC3H11A	0.00298624	0.001169	0.0106335		HOXD8	0.00467866	0.00185771	0.0117853		HAGH	0.114762	0.057495	0.0459304		APCS	0.190284	0.131747	0.148651
PSG4	-0.0788	0.0395149	0.046132		LGALS4	0.156875	0.0923558	0.0893956		HSD17B1P1	-0.0904351	0.0272792	0.000915898		SSH2	0.302557	0.0896464	0.00073815		CHST9	-0.00217716	0.00129063	0.0916224		SPINK1	-0.000330756	0.000245565	0.178007		KL	0.00404302	0.00158306	0.0106517		LAMTOR3	0.00882454	0.00350883	0.0119048		PSG4	-0.0788	0.0395149	0.046132		GPNMB	-0.123788	0.0861272	0.150642
LCN1	-0.266667	0.133902	0.046425		WFIKKN2	-0.0217959	0.0128404	0.089612		PSORS1C3	-0.216678	0.0653629	0.000916447		SCNN1G	0.635975	0.188491	0.000740738		F11	-0.000482755	0.000286185	0.0916304		NOS3	-0.00272561	0.00202561	0.178438		FAM60A	-0.00351461	0.0013766	0.0106767		ACOT4	0.00627939	0.00249694	0.0119087		LCN1	-0.266667	0.133902	0.046425		CTSV	-0.167483	0.117163	0.152863
ENO3	0.0536364	0.0269697	0.0467273		MEGF11	-0.106121	0.0626347	0.09021		TAP2	0.0446882	0.0135075	0.000938284		OPA3	-1.26032	0.373777	0.000746673		APLP2	-0.0027659	0.00164037	0.0917671		SIL1	0.00221466	0.00164793	0.178978		MRVI1-AS1	-0.000919166	0.000360037	0.0106807		POLR3D	0.00453776	0.00180563	0.0119668		ENO3	0.0536364	0.0269697	0.0467273		CMC1	-0.6233	0.436565	0.153367
TNFAIP3	-0.11225	0.0564562	0.0467821		IFNL1	0.274014	0.162227	0.0912037		HBM	-0.455667	0.137734	0.000938628		DCAF16	-0.155433	0.0461013	0.000747449		FAM20A	-0.0018433	0.0010951	0.0923318		GAS6	-0.000398275	0.000297249	0.180288		FAM228B	-0.000789587	0.000309292	0.0106836		POLR1D	0.000937332	0.00037314	0.0120044		TNFAIP3	-0.11225	0.0564562	0.0467821		TFPI2	0.28099	0.196841	0.153438
NDST1	-0.127692	0.0643387	0.0471789		AK1	0.33101	0.196016	0.0912793		MLX	0.207555	0.0627597	0.000942552		HDGF	-0.766232	0.227307	0.000749203		FJX1	0.00178167	0.0010606	0.0929837		EREG	-0.00137317	0.00102522	0.180444		TDRD12	-0.0023054	0.00090351	0.0107228		SEPTIN10	0.00369043	0.00146935	0.0120182		NDST1	-0.127692	0.0643387	0.0471789		GGT1	-0.153352	0.107488	0.153669
CLPS	-0.360385	0.181586	0.0471839		KDR	-0.0298352	0.0176784	0.0914763		DOPEY1	-0.299584	0.0906704	0.000952813		PGAP6	0.379865	0.112709	0.000750795		AKR7A2	0.00271645	0.00161743	0.0930565		FNDC1	-0.00034009	0.00025407	0.18071		KLHL3	0.00496418	0.00194553	0.0107237		PRH1	0.000495112	0.000197157	0.0120304		CLPS	-0.360385	0.181586	0.0471839		SLA2	-0.485707	0.340665	0.153936
C1RL	0.0813043	0.0409954	0.0473389		IL5RA	0.0408223	0.024224	0.0919497		HSPA4	-0.0956412	0.0289537	0.000955718		SH3BP1	0.168865	0.0501547	0.000760221		SERPINA3	0.00223742	0.00133391	0.0934768		BLVRB	-0.000651228	0.000487537	0.18163		RP11-229P13.20	-0.0022045	0.000864023	0.010728		YAE1	0.00329739	0.00131364	0.0120693		C1RL	0.0813043	0.0409954	0.0473389		CANT1	0.295259	0.207298	0.154354
ANGPT2	0.133846	0.0675344	0.0474907		SDK2	0.0304984	0.0181224	0.0923925		RP11-333E1.1	0.153396	0.0464416	0.00095665		PSMD11	-0.478314	0.142074	0.0007609		FAM3D	0.00238691	0.00142418	0.0937405		AXL	-0.000763256	0.000572862	0.182743		FAM22HP	0.00190027	0.000744976	0.0107483		TMEM178A	0.00328495	0.00130881	0.0120772		ANGPT2	0.133846	0.0675344	0.0474907		TNFSF10	-0.16812	0.1182	0.154932
UBE2F	-0.245714	0.124922	0.0491903		FLRT2	0.0280341	0.0166802	0.0928253		ARL17A	0.0874935	0.0265076	0.000964465		NCOA7	0.683327	0.203056	0.00076485		GLTPD2	0.000830089	0.000495784	0.0940725		LAP3	-0.00233697	0.00176066	0.184401		ITM2C	-0.00560502	0.00219757	0.0107551		VPS13A	0.00145477	0.000579978	0.0121307		UBE2F	-0.245714	0.124922	0.0491903		GIMAP7	-0.0634802	0.0446594	0.155192
TNFSF14	0.32	0.162912	0.0495011		FETUB	0.0339455	0.0202216	0.0932158		GOLGA4	0.201076	0.0609845	0.000976654		SRCAP	-0.898817	0.267159	0.000767246		SAA1	0.001293	0.000772581	0.0942071		VSIR	0.000392132	0.000296612	0.186155		MMACHC	-0.00145708	0.000571372	0.0107677		TAS2R63P	-0.000343177	0.000136825	0.012137		TNFSF14	0.32	0.162912	0.0495011		CTRC	-0.102593	0.0723447	0.156158
GNPDA1	-0.322857	0.164437	0.049599		SDC1	-0.105133	0.0626537	0.0933463		ANKRD54	-0.131863	0.0400298	0.000987335		HSD17B1P1	-0.113546	0.0337581	0.00076953		PPIC	-0.000379421	0.000226892	0.0944734		ADGRG1	0.00164179	0.00124238	0.186341		RPH3AL	-0.00112539	0.000441514	0.0108055		TAS2R46	-0.000491472	0.000196024	0.0121693		GNPDA1	-0.322857	0.164437	0.049599		P4HB	-0.549048	0.387393	0.156399
CCL8	0.263421	0.134314	0.0498525		MMP8	-0.0345119	0.020602	0.0939013		RIPK2	0.103881	0.0315548	0.000994448		SETD9	-0.0437731	0.0130143	0.000769701		SELL	-0.0006513	0.000389685	0.0946526		VSTM1	0.00016253	0.000123069	0.186622		CTD-2530N21.4	0.000801337	0.000314698	0.0108851		SNX16	0.00294253	0.00117373	0.0121765		CCL8	0.263421	0.134314	0.0498525		PSMG4	-0.286873	0.202829	0.157257
POFUT1	0.0588163	0.0299987	0.0499222		CD72	0.104232	0.0622253	0.0939196		Z83844.1	0.0948276	0.0288077	0.000995693		HTT	0.544075	0.161861	0.000775566		FKBP7	-0.00102001	0.00061037	0.0946937		SPARCL1	0.000182428	0.00013814	0.186632		HOXB2	0.00168823	0.000663522	0.0109484		LINC00265	0.00709564	0.00283079	0.01219		POFUT1	0.0588163	0.0299987	0.0499222		SPRY2	0.440415	0.312854	0.15921
SAA2	-0.295714	0.150938	0.0500926		DBN1	-0.275107	0.164545	0.0945383		RP11-267N12.3	0.0557364	0.0169394	0.00100064		BACH2	-0.612247	0.182237	0.000780489		CLPS	0.00356497	0.00213606	0.0951283		ADA	-0.000197339	0.00014974	0.187544		PICALM	0.00159102	0.000625384	0.0109567		SLC5A12	-0.00170987	0.000682204	0.0121972		SAA2	-0.295714	0.150938	0.0500926		PLXDC2	-0.548055	0.389855	0.159786
TCN1	-0.0483333	0.0246749	0.0501358		TYMP	0.0745394	0.0446154	0.0947792		NAGLU	-0.164994	0.0501858	0.0010102		CNN2	0.222581	0.0663188	0.000790147		CRYBB1	0.00328168	0.00197242	0.096155		SEMA3F	0.000971144	0.000737154	0.187697		GDI2	-0.00305021	0.00119983	0.0110154		TRAF3IP2-AS1	0.00302641	0.00120778	0.0122188		TCN1	-0.0483333	0.0246749	0.0501358		LPL	-0.242408	0.172567	0.160105
KLK14	-0.325	0.166029	0.0502894		LDLRAP1	-0.225245	0.135308	0.0959775		MCM7	-0.534909	0.162808	0.00101792		KCNN4	-0.516069	0.153889	0.000797944		FAH	-0.00037178	0.000223592	0.0963604		FABP6	-0.000941511	0.00071518	0.188017		PRB3	-0.00246796	0.00097111	0.0110417		BTN2A3P	0.000830271	0.000331465	0.0122502		KLK14	-0.325	0.166029	0.0502894		PTPRC	-0.114901	0.0821562	0.161943
SEMA3C	0.149091	0.0763205	0.0507622		ERP44	-0.226358	0.136147	0.0963933		PATZ1	0.404102	0.12304	0.00102234		MDH1B	-0.496976	0.148209	0.000798793		SAA2	0.00164564	0.000990275	0.0965533		TIMD4	0.000558534	0.000424746	0.188516		FAM173B	0.00524897	0.00206646	0.0110827		FRRS1L	0.00703293	0.00280892	0.0122872		SEMA3C	0.149091	0.0763205	0.0507622		ASRGL1	-0.102757	0.0736519	0.162966
MCEMP1	0.373333	0.191487	0.0512172		TMEM132A	0.022697	0.0136532	0.0964329		PCM1	-0.601547	0.183217	0.00102619		MYO1C	-0.383046	0.114256	0.000800802		ROR1	-0.00128674	0.000777376	0.0978759		PDGFRA	0.000461776	0.000351791	0.189303		SLC10A7	-0.00851817	0.00335418	0.011099		ULBP2	0.00316053	0.00126231	0.0122879		MCEMP1	0.373333	0.191487	0.0512172		LRPAP1	0.210522	0.150912	0.163015
NAAA	0.0692308	0.0355694	0.0516117		CGREF1	-0.0251971	0.0151574	0.0964415		USP32P3	-0.060649	0.0184815	0.0010322		IGHA2	0.380766	0.11374	0.000814935		HAGH	0.00256194	0.00155291	0.0989911		TRDMT1	0.000873735	0.000666989	0.190207		BIN3	-0.00137875	0.000543132	0.0111324		HLA-DOB	-0.00102216	0.000408279	0.0122946		NAAA	0.0692308	0.0355694	0.0516117		C1RL	-0.0859	0.0616093	0.163236
UXS1	0.179412	0.0922406	0.0517701		DNM1	-0.0540212	0.032632	0.0978297		AC068831.10	-0.092392	0.0281689	0.00103832		SLC4A8	-0.426032	0.127344	0.000821275		NTRK3	-0.00236703	0.00143736	0.0996003		IL18	0.000426332	0.000325731	0.190587		SMARCA2	-0.00554251	0.00218412	0.0111602		FCF1P2	-0.000722805	0.000288969	0.0123731		UXS1	0.179412	0.0922406	0.0517701		GLRX5	-0.317779	0.227925	0.163249
LSAMP	-0.1135	0.0583547	0.0517747		KHK	0.0316037	0.0191524	0.0989188		ZNF45	1.01675	0.31013	0.00104369		TUBG2	-0.137263	0.0410448	0.000825161		NUDT5	0.00220946	0.00134544	0.100552		CPXM1	0.000390088	0.000298872	0.191824		ACPP	0.000913623	0.000360049	0.0111648		FUCA2	0.00828439	0.00331308	0.0124014		LSAMP	-0.1135	0.0583547	0.0517747		PSME2	-0.345383	0.247743	0.163282
S100A12	0.182143	0.0937324	0.0519893		DNMBP	0.11755	0.0712622	0.0990357		AARS	-0.576294	0.175819	0.00104629		TMEM184A	0.441142	0.132046	0.000835292		HEBP1	-0.000850939	0.000518572	0.100812		PBK	0.00267178	0.00204804	0.192046		CTD-2506J14.1	-0.00451353	0.00178082	0.0112603		HEATR3	-0.00363465	0.00145364	0.0124059		S100A12	0.182143	0.0937324	0.0519893		PSME1	-0.381268	0.273727	0.163657
HK2	-0.308333	0.158834	0.0522301		FCGR2A	-0.0138366	0.00839883	0.0994669		RGS5	0.148922	0.0456506	0.00110543		RNF39	-0.78673	0.235862	0.000851304		CD48	-0.000990358	0.00060465	0.101442		FCAMR	0.000365294	0.000280426	0.192697		ZNF333	0.0006576	0.000259814	0.0113724		CDC25A	0.000977378	0.00039097	0.0124236		HK2	-0.308333	0.158834	0.0522301		ACP5	0.0990445	0.0711105	0.163673
TXNDC15	0.0504255	0.0259906	0.0523617		APOF	-0.0944203	0.0573865	0.0998998		GDPD3	0.156025	0.0478495	0.00111121		MTATP8P1	-0.553317	0.166101	0.000864676		MAN2B2	-0.000196749	0.000120178	0.101599		SNX2	-0.00126128	0.000968266	0.192707		AKR1A1	-0.00249462	0.000986698	0.0114631		PROM2	0.0021408	0.00085681	0.0124694		TXNDC15	0.0504255	0.0259906	0.0523617		ANGPTL2	-0.773311	0.555966	0.164246
FCN3	-0.0392442	0.0202326	0.0524216		TFPI2	0.132832	0.0807781	0.100094		RP4-564F22.2	-0.335511	0.102944	0.00111746		NAGLU	-0.152325	0.0457504	0.000870062		NOG	-0.000592153	0.000362153	0.10203		SIGLEC9	0.000214357	0.000164602	0.192822		CYP4F12	-0.0029281	0.00115828	0.011472		PACRGL	0.00320091	0.00128178	0.0125165		FCN3	-0.0392442	0.0202326	0.0524216		BIRC2	0.4815	0.346309	0.164414
ST3GAL1	-0.0644	0.0332658	0.0528773		S100A4	-0.0799727	0.0489225	0.102116		PARP1	-0.0792956	0.0243306	0.0011177		TRIM33	-0.539294	0.162009	0.000872224		HSD17B14	0.00324113	0.00198291	0.102148		ASAH1	-0.000269519	0.000207438	0.193851		STX2	0.0010926	0.000432428	0.011515		C2orf49-DT	-0.00122075	0.000488879	0.0125237		ST3GAL1	-0.0644	0.0332658	0.0528773		CILP	0.12371	0.0889986	0.164523
ADI1	-0.206364	0.106731	0.0531759		AMOTL2	-0.266552	0.16321	0.102429		RIC8B	0.495412	0.152094	0.00112492		EBPL	-0.220737	0.0664161	0.000888791		FCN2	0.000637883	0.000390992	0.102795		GZMB	0.000411771	0.000316975	0.193921		CENPF	0.00219832	0.00087021	0.0115307		MXD4	0.0128521	0.0051475	0.0125333		ADI1	-0.206364	0.106731	0.0531759		PTPRS	-0.0963771	0.0696	0.166136
CCL7	0.3575	0.185439	0.0538732		RNASEH2A	-0.139668	0.0855258	0.102459		INTS8	0.133301	0.0409304	0.00112684		PDXDC2P	0.102651	0.0309103	0.000897202		TNFRSF1A	0.00263397	0.00161574	0.10306		FGF5	0.000199089	0.000153529	0.194717		LRRC46	-0.00518823	0.00205391	0.0115361		MMACHC	-0.00184787	0.000740592	0.0125913		CCL7	0.3575	0.185439	0.0538732		APOD	0.169599	0.122568	0.166445
ST6GALNAC6	-0.890862	0.462349	0.0540024		PDZD2	-0.0590451	0.0362226	0.103088		SUSD3	0.0893617	0.0274427	0.00112872		FAM227A	-0.168404	0.0507173	0.000898723		FAM20B	0.00175037	0.00107393	0.103128		RNASE1	-0.000639336	0.000493474	0.19512		PLD3	0.00547018	0.00216705	0.0115946		SMC5-DT	0.00127461	0.000511095	0.0126357		ST6GALNAC6	-0.890862	0.462349	0.0540024		HYAL1	0.133921	0.0968947	0.166931
PSAPL1	-0.14	0.0728338	0.0545827		ENG	0.0545802	0.0334931	0.103187		NUP43	0.0447819	0.0137526	0.00112897		LINC00240	0.497139	0.149814	0.000905395		CCL8	0.00123065	0.000756775	0.103912		DCC	-0.000533202	0.000412061	0.195669		RP3-414A15.11	-0.00212239	0.000841399	0.011654		IGKV1D-27	0.00151383	0.000607214	0.0126643		PSAPL1	-0.14	0.0728338	0.0545827		LTA	-0.0513521	0.0371565	0.166956
FLRT2	0.112	0.058355	0.0549479		OSCAR	-0.0285707	0.0175399	0.103335		SLC4A8	-0.177776	0.054614	0.00113336		LINC03048	0.674919	0.203514	0.000912116		AP1G2	-0.00153332	0.000942979	0.103941		CRYBB1	0.000786602	0.000609056	0.196527		PSAT1	0.00315343	0.00125063	0.0116861		TBC1D22A-AS1	0.00211495	0.00084854	0.0126861		FLRT2	0.112	0.058355	0.0549479		OXCT1	-0.739792	0.537941	0.169061
BCHE	0.1582	0.0826336	0.0555594		MPO	-0.0549652	0.033797	0.103879		ZNF165	-0.506025	0.155496	0.00113682		TAP2	0.0966789	0.0291554	0.000913216		LYZ	0.000955548	0.000587768	0.104009		FBLN2	0.000542626	0.000420395	0.196789		TGDS	-0.00178747	0.000709652	0.0117756		HACD4	0.00331853	0.00133143	0.0126865		BCHE	0.1582	0.0826336	0.0555594		PLCB2	-0.279249	0.203225	0.169415
PLAUR	0.171786	0.0897962	0.05574		GRIK2	0.051551	0.031814	0.10515		CASP4	-0.481765	0.148184	0.00114948		VPS37B	0.262929	0.0793161	0.000916591		MICA	0.000707341	0.000436142	0.104843		RPL14	0.002114	0.00164317	0.198257		ADAL	-0.00329849	0.00131037	0.0118288		TM9SF1	0.005666	0.00227349	0.0126952		PLAUR	0.171786	0.0897962	0.05574		PF4	-0.500163	0.364722	0.170264
ASGR1	-0.248571	0.130762	0.0573088		FNTA	-0.285514	0.176623	0.105984		UBFD1	-0.185642	0.0571109	0.00115178		TRIP6	-0.19892	0.0600309	0.000920945		DDOST	-0.00311485	0.0019217	0.105043		TP53	-0.0021827	0.00169677	0.19831		PVRIG	-0.00319192	0.00126848	0.0118583		NAA80	-0.00793526	0.00318425	0.0127014		ASGR1	-0.248571	0.130762	0.0573088		SLIT2	0.664064	0.484967	0.170906
NEK7	-0.128857	0.067909	0.0577625		CASP10	0.0731059	0.0452746	0.106371		ING1	0.434721	0.133784	0.00115636		NPIPB8	0.118142	0.0357531	0.000951901		SRI	-0.00134172	0.000828127	0.105192		TNFSF11	-0.00104596	0.00081327	0.198402		LIPN	-0.00241999	0.000961886	0.0118736		LINC01085	0.00106793	0.000428623	0.0127192		NEK7	-0.128857	0.067909	0.0577625		NT5C3A	0.337806	0.247003	0.171432
TNFAIP6	0.1375	0.0725436	0.0580377		NCR3LG1	-0.0397301	0.0247302	0.108155		ECHDC3	0.241625	0.0744412	0.001171		NCK2	-0.742869	0.224918	0.000957088		AKR1C3	-0.00114349	0.000706241	0.105423		KLK3	0.00229429	0.00178873	0.19962		ERCC5	-0.00113671	0.000451846	0.0118797		PHYHIP	-0.00479487	0.00192569	0.0127759		TNFAIP6	0.1375	0.0725436	0.0580377		TNFRSF13B	0.346288	0.253571	0.172051
CRISPLD2	-0.106667	0.0563515	0.0583737		BCAT1	0.0502228	0.0312799	0.108363		EFCAB5	0.18549	0.0571878	0.00118058		MAPK3	0.215309	0.0652314	0.000964428		MATN2	0.00129776	0.000802859	0.106003		LDLR	-0.00307999	0.0024032	0.199977		GIF	0.00479195	0.00190503	0.0118893		RTKN	0.00903043	0.00362686	0.0127789		CRISPLD2	-0.106667	0.0563515	0.0583737		PDGFA	-1.14688	0.840832	0.172573
CD48	-0.0922749	0.048827	0.0587802		GLO1	0.0398976	0.0248706	0.108668		IGHV4-59	0.150167	0.0463114	0.00118468		CCDC144CP	-0.0726753	0.0220189	0.00096482		IGFBP3	-0.000634264	0.000392493	0.106097		RIDA	0.000405637	0.000316747	0.200322		BMP6	0.00197197	0.000784523	0.011951		ZNF589	0.000368958	0.000148236	0.0128103		CD48	-0.0922749	0.048827	0.0587802		CCER2	-0.112397	0.0824746	0.172942
LANCL1	-0.224286	0.11874	0.0589068		MMP7	0.0495574	0.0309027	0.108789		LIMK2	0.539567	0.16658	0.00119911		RPL3P2	-0.345031	0.10466	0.000978378		ULK3	0.00188682	0.00116834	0.106318		GFRAL	-0.000436599	0.000341774	0.201444		IGHGP	-0.000509373	0.000202673	0.0119616		TAS2R43	0.00102259	0.000411029	0.0128507		LANCL1	-0.224286	0.11874	0.0589068		PDCD5	-0.107699	0.079268	0.174253
LECT2	0.0835	0.0442156	0.0589625		CRYM	-0.0373343	0.0232825	0.108816		PLAUR	-0.394434	0.121859	0.00120871		VWA7	-0.344312	0.104461	0.000980409		SAA4	-0.000347733	0.000215571	0.106728		PLXNA4	-0.00143579	0.0011249	0.201821		TSHZ1	-0.00323274	0.00128672	0.0119916		PLAU	0.00735962	0.00295942	0.0128881		LECT2	0.0835	0.0442156	0.0589625		ESYT2	0.404633	0.298135	0.174713
CSGALNACT2	0.144167	0.0765567	0.059682		CFI	-0.0651946	0.0406679	0.108913		TRGV5P	-0.0388637	0.0120183	0.00122196		PPP1R14B-AS1	-0.337392	0.102398	0.000984538		ANG	-0.000892017	0.000553229	0.106878		CRYBB2	-0.00276381	0.00217071	0.202937		SOCS2	0.00681999	0.00271465	0.011995		PSD2	0.00313968	0.00126253	0.0128896		CSGALNACT2	0.144167	0.0765567	0.059682		DNER	-0.137901	0.10166	0.174943
FGFBP3	0.0565517	0.0300514	0.0598591		F11	-0.0345192	0.0215482	0.109167		ZSCAN31	-1.03204	0.319496	0.00123697		ERCC2	0.160598	0.0487519	0.000987069		RGS18	0.00256815	0.00159345	0.107029		TWF2	0.00185568	0.00146371	0.204874		ATL2	-0.00615281	0.0024491	0.0119956		PCP4L1	-0.00910136	0.00365998	0.0128925		FGFBP3	0.0565517	0.0300514	0.0598591		KHK	-0.0825848	0.0609126	0.175165
ASPN	0.135	0.0717759	0.0599916		TNIP1	-0.326263	0.204093	0.10991		DNAJB12	0.0881452	0.0273016	0.00124413		GDPD3	0.213098	0.0648254	0.00101166		CLEC11A	-0.00319537	0.00198313	0.10712		PCBP2	0.00247173	0.00195148	0.2053		SKAP2	0.00099785	0.000397506	0.0120637		RIOK2	-0.00164811	0.000662885	0.0129089		ASPN	0.135	0.0717759	0.0599916		CDH1	0.76184	0.563051	0.176037
CST3	-0.346727	0.184428	0.0601062		EBI3_IL27	0.0381555	0.0239482	0.111105		GNG8	-0.0922957	0.0286197	0.00126017		AP4E1	0.416305	0.126654	0.00101281		IL15RA	0.000398698	0.000247522	0.107234		SELE	0.00128006	0.00101091	0.205424		PNPLA6	-0.00792227	0.00315608	0.0120677		ALG1L6P	0.00220597	0.000887386	0.0129217		CST3	-0.346727	0.184428	0.0601062		FKBP1B	0.193021	0.143076	0.17731
TNFRSF1B	0.278333	0.148053	0.0601147		TLR3	0.0118701	0.00745163	0.11117		DDX17	-0.126676	0.0393199	0.00127443		RSPO4	0.0830157	0.0252683	0.0010185		FGFBP3	-0.000553834	0.000345172	0.1086		MYDGF	-0.0014137	0.00111716	0.205714		EEF1A1	-0.00526406	0.0020977	0.012092		PICK1	-0.00156888	0.000631612	0.012994		TNFRSF1B	0.278333	0.148053	0.0601147		CLEC4G	0.17283	0.128129	0.177377
ALB	0.411528	0.219086	0.0603289		IL1R1	-0.0755051	0.0480751	0.116284		RNF5	-0.282795	0.0878211	0.00128132		PHF11	-0.202815	0.0617493	0.0010217		SLITRK5	0.00343593	0.0021422	0.10873		CXCL13	-0.00239729	0.00189535	0.205933		MRPS18AP1	0.000307188	0.000122453	0.0121203		DHRS1	0.000943477	0.000379839	0.0129957		ALB	0.411528	0.219086	0.0603289		NUDT2	0.133516	0.0989906	0.17741
CNN1	-0.3	0.160013	0.0608131		NIT1	0.0580025	0.0369803	0.116771		NKAPL	0.51128	0.158813	0.00128467		RSPH6A	-0.258881	0.0788524	0.00102669		CD177	-0.00150132	0.000936878	0.109052		TARBP2	0.00265821	0.00210328	0.206287		CTD-2319I12.4	-0.00253418	0.00101084	0.0121765		PRKAR1B	0.00646006	0.00260096	0.0130018		CNN1	-0.3	0.160013	0.0608131		TRIM40	-0.140213	0.10403	0.177719
ENPP6	-0.312353	0.166763	0.0610633		DCN	0.241024	0.154049	0.117679		ORMDL3	-0.0660658	0.0205697	0.00131902		EFCAB5	0.0930317	0.0283869	0.00104813		ADGRF5	0.000809765	0.000505662	0.109289		COL18A1	-0.000789941	0.0006262	0.207135		CTSL2	-0.00467738	0.00186628	0.0122018		LINC00526	-0.00499322	0.00201068	0.0130153		ENPP6	-0.312353	0.166763	0.0610633		TNFSF13B	-0.257954	0.191799	0.178651
FMOD	0.29	0.154978	0.061312		CACYBP	0.111033	0.0710702	0.118217		RFX2	-0.233912	0.0728769	0.00132883		SCARA3	-0.476747	0.145471	0.00104817		SEMA6B	-0.00172926	0.00108076	0.109591		PRDX5	0.000825999	0.000655674	0.207752		PPP3CC	-0.00512783	0.00204659	0.0122259		ZNF594	0.00292822	0.0011796	0.0130504		FMOD	0.29	0.154978	0.061312		NTRK3	0.212953	0.158483	0.179046
KIRREL2	-0.167308	0.0894431	0.0614077		TXNRD1	0.228354	0.146179	0.118251		EIF4EBP2	-0.12047	0.0375566	0.00133807		IGHG2	-0.466718	0.142521	0.00105761		GPR56	0.00238423	0.00149052	0.109689		ST3GAL1	0.00051995	0.000413131	0.20819		ZNF154	-0.00356411	0.00142314	0.012266		PAEP	0.00156912	0.000632864	0.0131607		KIRREL2	-0.167308	0.0894431	0.0614077		CGREF1	0.0642708	0.0478434	0.179157
AOC2	-0.326	0.174314	0.0614582		LECT2	0.0166108	0.0106518	0.118894		UBR5	0.418491	0.13048	0.00133983		LGALS3	-0.634578	0.193867	0.00106314		C5	0.00110227	0.000689448	0.109871		TBCC	0.000861553	0.000685048	0.208517		PDLIM7	-0.00443546	0.00177117	0.0122708		SLC25A44	0.00225864	0.00091117	0.0131811		AOC2	-0.326	0.174314	0.0614582		PAG1	-0.526586	0.392626	0.179859
GPNMB	-0.073125	0.0392077	0.0621721		LACRT	0.187504	0.12027	0.118989		AIMP2	-0.458153	0.142913	0.00134683		CNTNAP1	0.20245	0.0619158	0.00107637		CA10	0.00114302	0.00071506	0.109932		VSIG10L	0.000558186	0.000444037	0.208728		SCIMP	-0.00091807	0.000367101	0.012389		NNT	-0.00842307	0.00340002	0.013236		GPNMB	-0.073125	0.0392077	0.0621721		GGACT	-0.0759712	0.056819	0.181199
MMP13	-0.28	0.150232	0.0623524		INSL3	0.509624	0.327024	0.119146		ZNF404	-0.151891	0.047387	0.00134904		THADA	0.319347	0.097743	0.00108611		PLA2G12B	0.00171667	0.00107465	0.110171		CEP152	-0.00254405	0.00202533	0.209072		NDUFA4L2	-0.00562821	0.00225116	0.0124146		LINC01644	-0.00189319	0.000764999	0.0133323		MMP13	-0.28	0.150232	0.0623524		CA1	0.438386	0.328215	0.181658
VNN2	0.25	0.134275	0.062624		GART	0.117279	0.0753599	0.119648		XYLT1	-0.137203	0.0428051	0.00134926		TRPM7	-1.13409	0.347275	0.00109205		RBP1	0.00215368	0.00135024	0.110704		INPP5D	0.000712722	0.00056842	0.209891		C9orf66	0.00304077	0.00121648	0.012432		NLRP9P1	-0.000956593	0.000386569	0.0133396		VNN2	0.25	0.134275	0.062624		GDF15	-0.17039	0.127967	0.183021
CNTN4	-0.3025	0.162539	0.0627315		MCAM	0.0963573	0.0619183	0.119661		TCEB3	-0.40725	0.127097	0.00135415		NDUFA6-DT	0.285009	0.0873006	0.00109587		RGMA	0.00295093	0.00185124	0.11093		MITD1	-0.00167746	0.00133908	0.210314		VANGL2	0.00538068	0.00215354	0.0124709		TPRA1	0.00697941	0.002821	0.0133575		CNTN4	-0.3025	0.162539	0.0627315		CD74	-0.818711	0.615116	0.183194
SMOC2	-0.215	0.115564	0.0628233		TEF	0.20681	0.132899	0.119673		SPP1	-0.0706791	0.0220865	0.00137379		TMIGD3	0.0928354	0.0284702	0.00111099		HLA-DQA2	0.00160926	0.00101116	0.111496		FCGR2B	0.000265118	0.000212026	0.211152		ZNF622	0.00238075	0.000953133	0.0124962		NEFH	0.00384207	0.00155328	0.0133792		SMOC2	-0.215	0.115564	0.0628233		FCRLB	0.0527035	0.0396223	0.183469
NELL1	0.193	0.104019	0.063536		SFTPA2	-0.020888	0.013453	0.120504		DDX39B	-0.410559	0.128312	0.00137571		LATS1	-0.215123	0.0660293	0.001122		PRTN3	-0.000956488	0.000601401	0.111737		TSC22D1	-0.0021162	0.00169322	0.21137		EMC8	-0.00113109	0.000452918	0.012513		REV3L	-0.00836872	0.00338571	0.0134444		NELL1	0.193	0.104019	0.063536		SUMF2	-0.109923	0.0827555	0.184081
SECTM1	-0.0844444	0.0457063	0.0646684		VAMP8	-0.0832031	0.0535963	0.120566		STARD3	-0.272382	0.0852386	0.00139574		FNBP4	-0.691825	0.212449	0.00112823		APOL1	0.00104957	0.000660627	0.112116		HGF	0.00127617	0.00102171	0.211647		DTWD2	0.00603761	0.00241865	0.0125506		C4orf3	0.00209868	0.000849494	0.0134921		SECTM1	-0.0844444	0.0457063	0.0646684		LGALS8	-0.129825	0.0978159	0.184431
MATN3	0.180571	0.0977934	0.0648258		LRRFIP1	-0.201661	0.129994	0.120828		RILPL2	0.0688623	0.0215853	0.00142151		MAP3K1	-0.358243	0.110013	0.00112843		SFTPB	0.000367317	0.000231398	0.112426		NPPC	0.00256256	0.00205588	0.212598		RAP1A	-0.00170268	0.000682245	0.0125707		NKILA	-0.005479	0.00221955	0.0135673		MATN3	0.180571	0.0977934	0.0648258		LGMN	-0.137909	0.104096	0.18523
CMPK1	-0.351667	0.190537	0.0649409		GRK5	0.0498173	0.0321232	0.120945		TRIM32	-0.165115	0.0517714	0.0014261		SERPINE2	-0.459254	0.141104	0.00113505		ENPP7	0.00123997	0.000782476	0.113041		CD207	-0.000264991	0.000212772	0.212977		SLFN13	-0.00323934	0.00129946	0.0126727		KLC2-AS1	0.000838293	0.000339779	0.0136187		CMPK1	-0.351667	0.190537	0.0649409		CHAC2	0.237109	0.179289	0.186002
TNFSF13B	-0.244211	0.132374	0.0650581		APOL1	0.0516213	0.0333451	0.1216		ERBB2	-0.433994	0.136099	0.00142864		PPM1E	0.581438	0.178932	0.00115614		GNLY	-0.000641577	0.000405139	0.113286		PDGFRB	-9.85317e-05	7.92261e-05	0.213619		ERBB3	0.00139635	0.000560441	0.0127195		SNAPC3	-0.00364662	0.00147897	0.0136762		TNFSF13B	-0.244211	0.132374	0.0650581		PADI4	0.13421	0.1015	0.186079
SERPINA12	0.09625	0.0521731	0.0650635		LEFTY2	-0.0184749	0.0119886	0.123306		IGHV3-64	0.181055	0.0567881	0.00143135		PRDM15	0.357449	0.110027	0.00115924		CSF1R	-0.00262093	0.00165581	0.113451		PON3	-0.000358225	0.000288764	0.214772		SNRNP25	-0.00626103	0.00251317	0.012728		IRF3	-0.00415414	0.00168571	0.0137273		SERPINA12	0.09625	0.0521731	0.0650635		C1GALT1C1	-0.609642	0.46143	0.186434
DARS2	0.167917	0.0910264	0.0650809		PRTFDC1	-0.0685566	0.0444878	0.123311		MAP6D1	0.40725	0.127759	0.00143441		GCC2	-0.13485	0.0415277	0.00116531		PLXNC1	-0.000685816	0.000433662	0.113775		PIBF1	0.00197018	0.00158834	0.214826		NDUFA12	0.000657885	0.00026409	0.0127335		ANKFY1	-0.00441817	0.001793	0.0137347		DARS2	0.167917	0.0910264	0.0650809		LRRC37A2	-0.0554183	0.0419742	0.186737
CHST9	-0.400649	0.217544	0.0655201		CHI3L1	0.0234222	0.0152191	0.123804		RP4-673D20.3	0.085045	0.0266877	0.00143917		DIS3L-AS1	-0.151214	0.0465797	0.00116895		C2	-0.00150045	0.000949029	0.113869		LRIG3	0.00150393	0.00121439	0.215556		DDX55	-0.00750254	0.00301225	0.01275		ZNF587	-0.00439252	0.0017833	0.0137722		CHST9	-0.400649	0.217544	0.0655201		MEP1A	0.184016	0.139607	0.18747
CRISP2	0.162857	0.0884674	0.0656404		ATRAID	-0.0497151	0.0323183	0.123975		ZGPAT	0.129184	0.0405494	0.00144331		BTBD2	0.520583	0.160373	0.00117009		TIRAP	-0.00197169	0.00124785	0.114091		ANXA1	-0.00270648	0.00218599	0.215678		FAM65A	-0.00733815	0.00294709	0.0127757		MS4A6A	0.00321428	0.00130544	0.0138081		CRISP2	0.162857	0.0884674	0.0656404		SAT2	0.0722741	0.0548956	0.187982
STAMBP	-0.281972	0.153615	0.0664206		IFI30	-0.0320989	0.0208692	0.124025		CASP8	-0.374797	0.117659	0.00144527		ST13	0.384013	0.118524	0.00119543		PLXNB2	-0.000853983	0.000540707	0.114248		PRAP1	-0.000343221	0.00027737	0.215935		CTD-2547L24.4	0.00209216	0.00084032	0.0127843		PMS2CL	0.00159143	0.000646434	0.0138217		STAMBP	-0.281972	0.153615	0.0664206		ACADSB	0.152832	0.116274	0.188709
ANXA5	0.105769	0.0576481	0.0665445		EDAR	-0.0313283	0.0204375	0.125305		HEATR4	-0.369146	0.115912	0.00144903		NBR2	0.200132	0.0617876	0.00119936		CD209	0.00188904	0.00119625	0.114304		CD164L2	-0.00025977	0.000209951	0.215979		RP11-229E13.2	-0.0024097	0.000967983	0.0127957		SLC5A4	-0.00122477	0.000497667	0.0138545		ANXA5	0.105769	0.0576481	0.0665445		SCARA5	-0.111349	0.0847639	0.18897
GSTT2B	-0.0851351	0.0464109	0.066598		CYTL1	0.0246758	0.0160988	0.125333		PHTF2	0.292472	0.091906	0.00146114		LILRB3	0.450093	0.139012	0.00120459		SEMA6A	-0.00283641	0.00179618	0.114305		A1BG	0.000279333	0.000226084	0.216634		RFC4	-0.000619855	0.000249059	0.0128178		RANBP9	0.0053392	0.00217026	0.0138872		GSTT2B	-0.0851351	0.0464109	0.066598		GAS2	0.303727	0.231435	0.189398
CTSV	0.195	0.106355	0.0667314		CA5A	0.0202844	0.0132357	0.125386		SMARCD2	0.493069	0.155047	0.00147212		HSD17B1	-0.108452	0.0335483	0.00122617		EGFLAM	0.00176728	0.00112048	0.11474		TGFBI	-0.000208722	0.000169393	0.217883		NUB1	0.00373357	0.00150037	0.0128309		CHD6	-0.00507216	0.0020632	0.0139561		CTSV	0.195	0.106355	0.0667314		SSC4D	0.116698	0.0889338	0.189457
C2	-0.162143	0.0885507	0.0670894		MAMDC2	-0.0661916	0.0432388	0.125809		DDX39BP2	0.0698275	0.0219604	0.00147426		DDX17	-0.193431	0.0598616	0.00123225		UNC5B	-0.00488276	0.00309612	0.114782		VAV3	-0.00215138	0.0017522	0.219515		PMS2CL	0.0050724	0.00203881	0.0128493		ARHGAP11A-DT	0.0206043	0.00838354	0.0139828		C2	-0.162143	0.0885507	0.0670894		TMEM106A	-0.330234	0.251679	0.189478
HS6ST3	0.152	0.0830519	0.0672229		VEGFA	0.018822	0.0123022	0.126022		IGHV3-23	-0.415524	0.130827	0.00149252		TTC27	-0.66942	0.207187	0.00123361		LIFR	0.00148761	0.000943293	0.114786		SMOC1	-0.000442557	0.00036085	0.220038		AC104534.2	-0.00142928	0.000574572	0.0128626		CHAD	-0.00317732	0.00129398	0.0140704		HS6ST3	0.152	0.0830519	0.0672229		PTGR1	-0.122531	0.0934135	0.189621
TGFBI	0.322857	0.176492	0.0673542		CCL2	-0.211925	0.138521	0.126039		CANX	0.104193	0.0328406	0.00151025		RGS11	0.102372	0.0317101	0.00124496		POSTN	-0.00157955	0.00100268	0.115183		SERPINH1	-0.000893832	0.000729761	0.22064		DDX10P1	0.00129977	0.000522615	0.0128805		TMEM25	0.00328736	0.00133973	0.0141375		TGFBI	0.322857	0.176492	0.0673542		LEG1	-0.0911819	0.0695664	0.189953
VEGFA	0.161	0.0880304	0.0674125		GUCA2A	-0.0647587	0.0424215	0.126872		EFCAB8	-0.48243	0.152084	0.00151325		ZNF404	-0.0804091	0.0249254	0.00125535		NTF3	-0.00242509	0.00154129	0.115624		FIS1	0.000710983	0.000581676	0.221594		H2AFZ	0.00305616	0.00122981	0.0129527		BBS2	0.00321859	0.00131236	0.0141862		VEGFA	0.161	0.0880304	0.0674125		SPON1	-0.115461	0.0881001	0.190003
STARD5	0.058169	0.0318116	0.0674674		ROBO2	0.128922	0.0846022	0.127544		PCMT1	-0.107134	0.033777	0.00151495		TSPAN14	-0.31002	0.0961308	0.00125982		DPEP1	0.00523323	0.00333289	0.116374		LGALS4	0.00115121	0.00094396	0.222634		DKFZP779L1853	-0.00666392	0.00268186	0.0129619		EPHX2	0.0035934	0.00146532	0.014195		STARD5	0.058169	0.0318116	0.0674674		AP3B1	0.702196	0.536365	0.190475
SERPINC1	0.3075	0.168326	0.0677275		TNFSF14	-0.0502254	0.0329667	0.127629		TUSC1	0.196599	0.0619881	0.0015162		TMEM163	-0.176576	0.054816	0.00127633		CCL15	0.0030018	0.0019122	0.116457		TRIM21	0.000974216	0.000801748	0.224323		COG1	-0.000726884	0.00029262	0.0129897		RSAD1	0.00189373	0.000772255	0.0141982		SERPINC1	0.3075	0.168326	0.0677275		CRADD	-0.491589	0.375516	0.190499
IL17B	0.232857	0.127636	0.0680934		CCER2	-0.0971791	0.0638802	0.128192		HAVCR2	-0.132042	0.0416752	0.001533		PIP4K2A	0.166305	0.0516294	0.00127687		IGLL1	0.00130685	0.000832726	0.116564		KIR3DL2	0.000907281	0.000746957	0.224505		TATDN2P2	0.00146786	0.000591055	0.0130112		TAS2R31	0.000983558	0.000401582	0.0143169		IL17B	0.232857	0.127636	0.0680934		GIPC3	-0.143366	0.109516	0.190505
GSTM3	0.187647	0.102909	0.0682392		PCDH1	0.164288	0.108572	0.130234		TRIM38	-0.208369	0.0657872	0.00153854		MAPK15	0.449275	0.139492	0.00127836		CNTNAP2	-0.00133942	0.000854643	0.117062		LPA	-0.000210573	0.0001734	0.224603		RAI14	0.00466067	0.001877	0.0130265		LINC02984	-0.00278762	0.00113908	0.0143951		GSTM3	0.187647	0.102909	0.0682392		PDIA5	0.137392	0.10503	0.190833
TPP1	-0.20303	0.111518	0.0686664		IRAK4	0.257652	0.1704	0.130524		CNOT6	0.593944	0.187622	0.00154745		GTPBP10	0.608788	0.189049	0.00128075		LILRB5	0.000894567	0.000571278	0.11737		RNASE4	-0.000401868	0.000330963	0.224657		MED6	0.00234856	0.00094623	0.013064		RPS3P6	-0.00108478	0.000443326	0.0144085		TPP1	-0.20303	0.111518	0.0686664		KDR	-0.0657129	0.0502355	0.19084
HABP4	0.0486486	0.0267568	0.0690363		FABP2	-0.0619269	0.0410118	0.131049		LZTS2	-0.284603	0.0899321	0.00155275		LINC01615	0.123101	0.0382399	0.00128566		GALP	-0.00263537	0.00168567	0.117959		CTRL	-0.0015937	0.00131513	0.225581		ICAM2	0.00688965	0.00277747	0.0131182		B3GALT5-AS1	-0.00251553	0.00102805	0.0144097		HABP4	0.0486486	0.0267568	0.0690363		SLC39A5	-0.212627	0.16259	0.190958
PF4V1	-0.050625	0.0278463	0.0690618		SCGB3A1	0.103426	0.068596	0.131617		GP1BA	0.350843	0.111058	0.00158255		HLA-C	0.288054	0.0894864	0.0012865		OSMR	-0.00123911	0.000792916	0.118118		ENG	-0.00045641	0.000377467	0.22661		MIAT	0.00195876	0.000790591	0.0132271		C9orf50	-0.00228923	0.000935862	0.0144403		PF4V1	-0.050625	0.0278463	0.0690618		SULT2A1	0.125294	0.0958725	0.191252
KDR	0.172	0.0947175	0.0693816		BPIFA2	0.07575	0.050564	0.134106		FARS2	0.095552	0.0303327	0.00163199		RRN3P2	0.623719	0.193801	0.0012893		EDIL3	-0.00440313	0.00282139	0.118613		GZMA	-0.00190695	0.00158048	0.2276		PGM1	0.00108954	0.000440027	0.0132833		P2RX4	-0.000885865	0.000362319	0.0144857		KDR	0.172	0.0947175	0.0693816		PLXNA4	-0.376702	0.288585	0.191776
CCNH	0.181	0.0997324	0.069546		CD200	-0.0761925	0.0508762	0.134236		SETD8	-0.0433935	0.0137918	0.00165342		FOLH1	0.454477	0.141355	0.00130377		CLIC5	-0.000843507	0.000541026	0.118976		NT5C	0.000207426	0.00017245	0.229047		SUV39H2	0.00527581	0.00213166	0.0133246		HTR5A	-0.00274368	0.00112238	0.0145045		CCNH	0.181	0.0997324	0.069546		ADAM8	0.0793952	0.0608235	0.191777
CA3	0.0865	0.0476799	0.0696498		CA1	-0.153496	0.10254	0.134407		ITGA1	0.345947	0.110004	0.0016616		LINC02552	0.133386	0.0415249	0.00131725		SEMA3E	0.0005891	0.00037831	0.119426		IL18R1	-0.000148869	0.00012396	0.229773		SNRPB	0.00714309	0.00288631	0.0133302		CALML5	-0.00176912	0.000723771	0.014513		CA3	0.0865	0.0476799	0.0696498		DCTPP1	0.721952	0.553491	0.192111
RNASE3	0.28	0.154563	0.0700536		ENDOU	-0.0410969	0.0275115	0.135225		FHL2	-0.527248	0.167669	0.0016633		RERE	-0.24189	0.0754226	0.00134069		SVEP1	-0.00134172	0.000861903	0.119544		LUZP2	-0.000524004	0.0004365	0.229958		ST3GAL1	-0.0010204	0.000412365	0.0133418		SLC17A5	-0.00393577	0.00161037	0.014525		RNASE3	0.28	0.154563	0.0700536		CCL22	-0.511464	0.392626	0.192686
ICAM5	0.137333	0.075952	0.0705817		CD2	0.31127	0.20923	0.136832		SLC20A2	-0.0887366	0.0282304	0.00167055		SLIT1	0.0964515	0.030079	0.0013431		GGH	0.00168145	0.00108164	0.120055		GZMH	-0.00062372	0.000519626	0.230013		IDO1	0.000823336	0.00033314	0.013457		GOLGA8Q	0.00131612	0.00053869	0.0145579		ICAM5	0.137333	0.075952	0.0705817		FGL1	-0.0540267	0.0414798	0.192752
EPB41	0.286	0.158292	0.070795		CNTN2	0.0151901	0.0102118	0.13688		RELB	0.692704	0.220451	0.00167681		COPDA1	0.256524	0.0800007	0.00134351		MMP10	-0.00134795	0.000869413	0.121043		GNPDA1	-0.00131583	0.00109631	0.230051		IRF3	-0.00183207	0.000741594	0.0134942		CHEK2	0.00614869	0.00251759	0.0145944		EPB41	0.286	0.158292	0.070795		TIE1	0.178618	0.137151	0.192797
CD68	-0.344839	0.191119	0.0711816		ITGAV	-0.0859338	0.0578295	0.137283		BTN3A2	0.280167	0.0891696	0.00167825		LIMS2	0.199312	0.0621697	0.00134625		TPST1	-0.00236353	0.00152546	0.12129		GUCA2A	-0.000525318	0.000438838	0.23128		SLC35A5	0.00488887	0.00197979	0.0135342		C11orf54	-0.00394139	0.00161418	0.0146172		CD68	-0.344839	0.191119	0.0711816		ELN	-0.550958	0.423051	0.192799
PCDH10	0.139091	0.0771277	0.0713279		S100A14	-0.0694101	0.0467156	0.137332		MINK1	-0.47959	0.152702	0.00168549		KCNIP3	-0.307172	0.0959404	0.00136623		NLGN1	0.00122921	0.000793457	0.121339		SPINK4	-0.0001442	0.000121228	0.234242		SLC30A7	0.00174772	0.000707793	0.0135397		RPL26P27	0.00276056	0.00113274	0.0148068		PCDH10	0.139091	0.0771277	0.0713279		MAP2	-1.06256	0.817225	0.193529
RNASE2	0.11	0.0610124	0.0714021		NAGPA	0.0376454	0.0253487	0.137517		MYBPC3	0.0755555	0.0240632	0.00169014		ZNF609	-0.307957	0.0961938	0.00136753		CD248	-0.00147507	0.000952714	0.121554		ACRV1	-0.00195269	0.00164425	0.234996		ADCY10P1	-0.00538158	0.00217972	0.0135519		IGHGP	-0.00093605	0.000384166	0.0148271		RNASE2	0.11	0.0610124	0.0714021		DECR1	0.535925	0.412241	0.193592
F13B	-0.18625	0.103403	0.0716696		VAT1	-0.0883155	0.0594691	0.137527		PIP4K2A	0.252028	0.0802952	0.00169658		ITGA2B	-0.64499	0.201551	0.00137366		CDCP1	-0.00207695	0.00134297	0.121976		ITGAV	0.000785967	0.000662366	0.235383		CAV2	0.00373196	0.00151255	0.0136124		DNAJC13	0.00131243	0.000538934	0.0148819		F13B	-0.18625	0.103403	0.0716696		NELL1	-0.0981604	0.0755488	0.193841
CYB5R2	-0.142727	0.0793396	0.0720281		PAM	0.0266432	0.0179466	0.137653		C15orf38	-0.0373555	0.0119037	0.00170022		TRAF3	-0.661776	0.206896	0.00138098		LYPD3	0.00200216	0.00129462	0.121977		IL36A	0.0023164	0.00195394	0.235818		B3GNTL1	-0.000578047	0.000234366	0.0136466		MALRD1	-0.000937146	0.000384901	0.0149012		CYB5R2	-0.142727	0.0793396	0.0720281		CD33	0.028579	0.0220301	0.19454
MRC2	-0.148478	0.082626	0.0723368		CDH5	-0.0672604	0.0453384	0.137936		U7	-0.03675	0.0117142	0.0017055		POLR2J2	-0.116609	0.0364735	0.00138826		THG1L	0.000404346	0.000261957	0.122696		SLMAP	0.00155881	0.00131543	0.236009		RP11-77P16.4	-0.00197616	0.000801748	0.0137084		DHX57	0.00453426	0.00186239	0.0149063		MRC2	-0.148478	0.082626	0.0723368		AKR1B1	0.253102	0.195246	0.194865
IL6R	0.0147525	0.00821782	0.0726249		S100A16	-0.119192	0.0804526	0.138469		TBC1D3F	0.0858388	0.0273796	0.00171775		GPX4	0.547609	0.171295	0.00138923		PDGFRA	-0.00373585	0.00242096	0.1228		LCN15	-0.000203105	0.000171406	0.236042		CDK2AP1	0.00288942	0.00117243	0.0137212		MRC2	0.0018515	0.000760649	0.0149289		IL6R	0.0147525	0.00821782	0.0726249		MUC16	0.49556	0.382537	0.195163
KNG1	-0.0413889	0.0230556	0.0726249		LRP1	0.330693	0.224694	0.141089		RBPMS2	0.116847	0.0372767	0.00172092		SUSD3	0.418078	0.130905	0.00140436		NME2	0.00100439	0.000651936	0.123407		BCHE	-0.000235758	0.00019924	0.236696		SLC37A1	0.00283949	0.00115238	0.0137388		LRRC37A3	0.00752492	0.00309162	0.014934		KNG1	-0.0413889	0.0230556	0.0726249		LECT2	0.0433655	0.0334765	0.195182
B4GALT6	-0.154286	0.0860944	0.0731244		TNFRSF14	0.106962	0.072708	0.141258		MAML1	-0.470995	0.150358	0.00173331		NIPSNAP1	-0.563715	0.176509	0.00140465		LILRB3	0.00174674	0.00113408	0.123506		MEP1B	0.000102755	8.68783e-05	0.236909		FTL	0.00234923	0.000954868	0.0138832		PRH2	-0.000486012	0.000199858	0.0150247		B4GALT6	-0.154286	0.0860944	0.0731244		CSF3	-0.435984	0.337384	0.196271
IGFBP5	0.31	0.173082	0.0732831		ITGA2	0.0217185	0.0147636	0.14127		LY6G6C	0.352867	0.112752	0.00175054		ERCC3	-0.187585	0.0588417	0.00143279		MICB	-0.000258781	0.000168038	0.123557		CLEC5A	0.000426644	0.000361715	0.238198		POLM	0.00531451	0.00216065	0.013906		C8orf82	0.0082373	0.00338739	0.0150258		IGFBP5	0.31	0.173082	0.0732831		METAP2	-0.649116	0.503507	0.197332
RNPEP	0.0537931	0.0300414	0.0733526		ANXA1	-0.286829	0.195295	0.141916		LGALS3	-0.455341	0.14558	0.00176137		SEMA5A	-0.298354	0.0935929	0.00143365		KIRREL2	0.00147459	0.000958051	0.123767		SERPINE1	0.00126619	0.00107558	0.239107		RP4-575N6.4	-0.00331872	0.00134928	0.0139083		IGHV1-3	0.00281932	0.00115944	0.015031		RNPEP	0.0537931	0.0300414	0.0733526		RLN2	-0.259761	0.201618	0.197612
B3GALTL	0.0644444	0.0359924	0.0733736		PTH1R	0.052916	0.0360705	0.142371		TTYH3	0.585132	0.187223	0.00177607		NSRP1	0.624299	0.195864	0.00143557		IL18R1	0.000818507	0.000531878	0.123829		FCRL6	0.000159334	0.000135521	0.239708		NAP1L5	0.00220269	0.000895862	0.0139427		FAM83B	-0.00590842	0.00242999	0.0150382		B3GALTL	0.0644444	0.0359924	0.0733736		IGLC2	-0.189394	0.147062	0.197798
EMILIN3	0.21	0.117308	0.0734287		CD8A	-0.0475635	0.0325022	0.14336		SLC48A1	-0.0807895	0.0258778	0.00179652		TCAP	-0.320296	0.100511	0.0014392		QPCT	-0.00330485	0.00214766	0.12385		WASF3	0.000875168	0.000744452	0.23976		TAS2R20	0.000770241	0.000313318	0.0139584		TDP1	0.00166984	0.000686967	0.0150682		EMILIN3	0.21	0.117308	0.0734287		MST1	0.0314872	0.0245015	0.198754
F10	0.536563	0.299871	0.0735643		CD7	-0.0285872	0.0195449	0.143565		RNF167	0.713556	0.228561	0.00179655		DUS3L	0.0800878	0.0251407	0.00144462		PNLIPRP1	0.00154678	0.0010063	0.124272		ITGA11	0.000528465	0.000450542	0.240814		RP3-467N11.1	0.00488769	0.00198849	0.0139717		KIAA1191	0.0100626	0.00414025	0.015081		F10	0.536563	0.299871	0.0735643		PMS1	0.727264	0.566219	0.198995
RBP5	0.163125	0.0912904	0.0739568		FABP5	0.116289	0.0797224	0.144656		TREML3P	0.345956	0.110832	0.00179973		ARHGDIG	0.254653	0.0800435	0.00146548		POLM	0.0017508	0.00113908	0.124286		SIGLEC6	0.000279333	0.000238264	0.24105		CPSF4	-0.00192155	0.000781858	0.0139842		MLH1	0.00477811	0.00196637	0.0151024		RBP5	0.163125	0.0912904	0.0739568		CCL5	0.184185	0.143579	0.199558
SIGLEC14	0.135	0.0755785	0.0740634		PRND	0.0529661	0.0363568	0.14516		MRPS18B	-0.509724	0.163327	0.00180305		ZNF45-AS1	-0.125872	0.0395916	0.00147648		PCOLCE2	-0.000432255	0.000282444	0.125916		VSIG2	-0.000608095	0.000518855	0.241199		RP11-91P24.6	0.00234955	0.000956716	0.0140551		ROCK1P1	0.00144512	0.000594856	0.0151254		SIGLEC14	0.135	0.0755785	0.0740634		PIK3IP1	-0.115314	0.0899239	0.199721
VTA1	-0.306	0.171357	0.0741399		CES1	0.025255	0.0173378	0.145216		GGT7	0.12642	0.0405157	0.00180678		GCDH	-0.572686	0.180318	0.00149334		LEPR	-0.00134945	0.000881878	0.125969		IGFBP7	0.000338104	0.000288571	0.241339		LSS	-0.00346676	0.00141237	0.0141057		DNAJC4	0.00386471	0.00159134	0.0151576		VTA1	-0.306	0.171357	0.0741399		GP2	0.142636	0.111434	0.200543
NRP1	0.149	0.0834845	0.0742998		DCBLD2	-0.0518618	0.0356553	0.145799		TNPO3	0.0741345	0.0237601	0.00180774		NT5C3A	0.24404	0.0769094	0.0015083		LY9	0.00064639	0.000422796	0.126303		PILRB	0.000102622	8.75977e-05	0.24139		NKX3-1	0.00302984	0.00123483	0.0141418		CHST12	0.00297294	0.00122428	0.0151687		NRP1	0.149	0.0834845	0.0742998		IPCEF1	-0.387585	0.302896	0.200686
SELP	0.424095	0.237719	0.0744202		MAVS	-0.13923	0.0957788	0.14604		CACNA2D4	0.324504	0.104057	0.00181765		UBFD1	-0.787151	0.248234	0.00151912		LTF	0.00148184	0.000970164	0.126658		PILRA	0.000118806	0.000101412	0.241393		BID	0.004053	0.00165218	0.0141622		CPLX3	-0.00405381	0.00167015	0.0152152		SELP	0.424095	0.237719	0.0744202		TG	-0.474406	0.370798	0.20075
RNASET2	-0.295833	0.165912	0.0745737		GRHPR	-0.0484997	0.0333652	0.146057		RPN1	0.11749	0.0376881	0.00182438		ERBB2	-0.636993	0.201066	0.00153447		KLK14	0.0014673	0.000961519	0.127004		SWAP70	0.000758735	0.000650372	0.243365		POLR2D	0.00101672	0.000414596	0.014194		PCDHB9	-0.0044926	0.00185226	0.0152885		RNASET2	-0.295833	0.165912	0.0745737		PYDC1	0.109454	0.0856706	0.201386
PTHLH	-0.139167	0.0781605	0.0749904		GM2A	0.0188226	0.0129511	0.146126		AC068282.3	-0.192401	0.0617333	0.00182925		HSPD1P4	0.154155	0.0487174	0.00155467		HBZ	0.000661604	0.000433963	0.127368		B4GALT1	-0.000562864	0.000482552	0.24344		COPRS	0.00141398	0.000577245	0.0143045		CACUL1	-0.00125474	0.000517564	0.0153371		PTHLH	-0.139167	0.0781605	0.0749904		SCARF2	0.119718	0.0937609	0.201657
FCER2	0.0651724	0.0366196	0.0751227		RNASE6	-0.0318555	0.0220236	0.148059		TREML1	-0.925769	0.297083	0.00183197		TSBP1	-0.233762	0.0739043	0.00156134		NPTXR	-0.00276778	0.00181742	0.12778		PNLIPRP2	-9.50623e-05	8.17579e-05	0.244939		C22orf32	-0.000678963	0.000277283	0.0143403		RNFT1	-0.00525822	0.00216903	0.0153409		FCER2	0.0651724	0.0366196	0.0751227		CXCL11	-0.132526	0.103858	0.201945
FLT4	-0.13	0.0730802	0.0752613		MCEMP1	-0.059002	0.0408083	0.148224		RP5-1115A15.1	0.137541	0.0441475	0.0018364		STAG1	-0.945765	0.299237	0.00157451		HPGDS	0.000767954	0.000504283	0.127793		LRRC38	0.000343134	0.000295517	0.245589		SERHL2	-0.0026499	0.00108249	0.0143664		SP2-DT	0.0040304	0.00166335	0.0153907		FLT4	-0.13	0.0730802	0.0752613		CTSB	-0.076813	0.0602389	0.20226
PDCD6IP	-0.15	0.0845156	0.0759275		CRNN	-0.0179838	0.0124387	0.148233		PSMC3IP	0.330407	0.106105	0.00184588		FARS2	0.16692	0.0528584	0.00158927		SFRP1	0.00154976	0.00101826	0.128016		OPLAH	-0.000599268	0.000516264	0.245732		RP11-288L9.4	-0.000695771	0.000284269	0.0143821		LETR1	-0.00233645	0.000965324	0.0155042		PDCD6IP	-0.15	0.0845156	0.0759275		CD300A	0.166059	0.13028	0.202438
TIGIT	-0.2125	0.119781	0.0760516		LPA	-0.0220146	0.0152324	0.148388		CEP89	0.128246	0.041225	0.00186527		EPHB4	-0.394339	0.125	0.00160651		SLAMF7	-0.000512043	0.000336521	0.128115		TNFRSF10B	0.000334788	0.000288714	0.246218		WDR86	-0.000706307	0.000288634	0.0144023		IFT46	0.000912193	0.000376923	0.0155161		TIGIT	-0.2125	0.119781	0.0760516		CD5	0.277108	0.217405	0.202445
SIGLEC1	-0.306	0.172536	0.0761391		GALNT3	-0.0328374	0.0227608	0.149099		SLTM	-0.568837	0.182871	0.00186718		DPY19L4	0.471125	0.149383	0.00161153		FAM172A	-0.00212688	0.00139797	0.128159		CHRDL2	-0.000414091	0.00035718	0.246319		ZNF296	0.00804479	0.00328778	0.0144099		LINC00960	-0.0030589	0.00126457	0.0155667		SIGLEC1	-0.306	0.172536	0.0761391		ENO1	0.143165	0.112434	0.202904
CLEC11A	-0.32	0.180519	0.0762845		BMP6	0.0848127	0.0588372	0.149449		MAP2K1	0.148596	0.0478024	0.00188006		RERE-AS1	-0.113304	0.0359473	0.00162182		PRKCA	-0.00183282	0.00120543	0.128392		SUGP1	-0.000450884	0.000389382	0.246885		RPS5	-0.000361815	0.000147888	0.0144233		ZNF33CP	0.00173215	0.000716485	0.0156249		CLEC11A	-0.32	0.180519	0.0762845		HAVCR1	-0.0706004	0.0554783	0.203168
UNC5B	-0.279	0.157399	0.0763007		LYSMD3	-0.236164	0.163902	0.149616		RNF34	-0.0922593	0.0296985	0.00189298		RNF167	0.298712	0.0947916	0.00162572		SYK	0.00177065	0.00116489	0.128506		CHMP1A	-0.0011984	0.00103641	0.247557		HSPBAP1	0.00104957	0.000429051	0.0144346		CCDC14	0.00884756	0.00366062	0.0156508		UNC5B	-0.279	0.157399	0.0763007		LYSMD3	-0.660491	0.519105	0.203243
FCN2	-0.12913	0.0728776	0.0764141		MET	0.0800318	0.0555435	0.149618		GCDH	-0.390836	0.125851	0.00189926		OPALIN	0.285231	0.0905679	0.00163626		SNPH	-0.00226101	0.00148799	0.128634		TNFSF13	-0.000416398	0.000361501	0.24938		TK1	0.00490407	0.00200487	0.0144419		EML2	-0.00353518	0.00146271	0.0156542		FCN2	-0.12913	0.0728776	0.0764141		ITGAL	0.218149	0.171938	0.204523
BTD	0.0684286	0.0386282	0.0764831		PROS1	0.107275	0.0744796	0.149775		SLC12A9	0.17159	0.0552755	0.00190754		MAP2K1	0.439479	0.13961	0.00164446		AMY1A	-0.00281585	0.00185429	0.128874		GBP1	0.000247936	0.000215807	0.250608		ORM1	0.00257262	0.00105222	0.0144879		HLTF	-0.00196661	0.000813877	0.0156771		BTD	0.0684286	0.0386282	0.0764831		PINLYP	-0.0414933	0.0328074	0.205959
UST	0.23	0.129926	0.0766876		SERPINA3	-0.0346331	0.0240717	0.150222		MS4A7	0.885862	0.285412	0.00191055		ZFP57	0.0350505	0.0111373	0.00164889		MAN1A2	-0.000744467	0.000490331	0.12894		NCAM2	-0.000210454	0.000183994	0.252702		RNMTL1	-0.00155135	0.000634661	0.0145104		RPL23AP1	-0.00296932	0.0012299	0.0157663		UST	0.23	0.129926	0.0766876		MFAP5	-0.212572	0.168077	0.205968
CST2	-0.0544828	0.0307937	0.0768472		DUSP13	-0.0450449	0.0313207	0.150382		ATG16L1	-0.731845	0.235801	0.00191148		PHKG2	0.963195	0.306424	0.00167031		KLK10	0.00122275	0.000805451	0.128991		FASLG	-0.0014266	0.00124818	0.25306		ATP9B	-0.000769426	0.000314777	0.0145113		OR6B3	0.000987239	0.000408986	0.015784		CST2	-0.0544828	0.0307937	0.0768472		CTSO	0.190818	0.150883	0.205988
WWOX	-0.214286	0.121145	0.0769219		CXCL13	0.235975	0.164317	0.150975		DENR	-0.142549	0.0459359	0.00191424		DGKQ	0.0922913	0.0293641	0.00167228		CLMP	0.000684057	0.00045109	0.129405		DNER	0.000409361	0.000358204	0.253115		RP11-521D12.5	-0.00295838	0.00121035	0.014516		LINC02672	0.000234373	9.72129e-05	0.015912		WWOX	-0.214286	0.121145	0.0769219		SPAG1	0.0455025	0.0360662	0.207078
ACVRL1	0.0809375	0.0457629	0.0769561		SDHB	0.197511	0.137622	0.151239		NT5C3	0.123998	0.0399669	0.0019188		ALG14	0.370566	0.117934	0.00167719		MTHFSD	0.00144706	0.000954281	0.129423		CASP10	0.00058689	0.00051717	0.256455		MAP3K1	-0.00551919	0.0022587	0.0145445		F2RL2	-0.0051773	0.00214756	0.0159185		ACVRL1	0.0809375	0.0457629	0.0769561		FUT8	0.0447367	0.0354599	0.207089
LRP4	0.0345238	0.0195238	0.077012		LYAR	-0.25315	0.177844	0.154609		C4BPA	-0.195004	0.0628612	0.00192134		CCDC30	0.127874	0.0407173	0.00168637		APOA4	0.00217529	0.00143574	0.129748		BLNK	0.00197181	0.00174049	0.257254		TSEN2	-0.00323746	0.00132541	0.0145817		PTDSS2	-0.00497472	0.0020642	0.0159525		LRP4	0.0345238	0.0195238	0.077012		ENG	-0.128682	0.102438	0.209048
COL6A2	-0.121389	0.0689991	0.0785296		TPPP3	-0.176454	0.124002	0.154738		USP6NL	0.171939	0.0554316	0.00192332		FAM241A	-0.121841	0.0387989	0.00168767		AGT	-0.00232271	0.00153966	0.131406		KIR2DS4	9.70729e-05	8.56951e-05	0.25731		EBPL	-0.00165011	0.000675572	0.0145847		SDHAP4	0.00729077	0.00302753	0.0160332		COL6A2	-0.121389	0.0689991	0.0785296		TRIM58	-0.167367	0.133385	0.209563
CTSD	0.0721212	0.0410073	0.0786218		RAB11FIP3	-0.220077	0.154799	0.155114		CLEC5A	-0.0933205	0.0301087	0.00193879		PCMT1	0.769191	0.24522	0.00170837		TES	-0.00239878	0.00159251	0.131993		TNFRSF8	0.000533398	0.000471145	0.257579		LAX1	0.00246263	0.00100829	0.0145908		RFLNA	-0.00320742	0.00133283	0.0161073		CTSD	0.0721212	0.0410073	0.0786218		AK1	0.763599	0.61029	0.210859
IGF2R	-0.13	0.0739887	0.0789136		WFDC1	-0.0442551	0.0311705	0.155672		AP001205.1	-0.212753	0.0686455	0.00193976		DNAH11	0.0978496	0.0312124	0.00171878		REG1A	-0.00180994	0.00120175	0.132045		PLXDC2	-0.00168012	0.00148739	0.258658		snoU13	-0.000851949	0.00034896	0.0146308		ARHGEF2-AS2	0.00192826	0.000801518	0.0161387		IGF2R	-0.13	0.0739887	0.0789136		RTN4R	-0.128196	0.102464	0.210886
PLXNC1	0.0334884	0.0190698	0.0790718		HS1BP3	0.0865056	0.060948	0.155802		CTD-2196E14.4	-0.0543479	0.017538	0.00194261		SHLD2	-0.129826	0.0414132	0.00171915		FGR	0.00100508	0.000667846	0.132336		TOP2B	0.00139884	0.00123903	0.258909		RP11-159N11.4	-0.00082341	0.000337352	0.0146548		HLA-DQA2	-0.000346532	0.000144141	0.0162114		PLXNC1	0.0334884	0.0190698	0.0790718		CELA2A	-0.565483	0.452814	0.211731
COLEC11	0.288667	0.164623	0.0795153		ITIH5	-0.124394	0.0877389	0.156257		CHST13	0.0538886	0.0173917	0.00194483		RASA4B	-0.124833	0.0398217	0.00171969		TDGF1	-0.0053967	0.0035874	0.132492		PPP1R14D	-0.00199813	0.00177025	0.259014		NUDT7	-0.00433851	0.00177805	0.0146856		TPRG1	0.00627469	0.00261097	0.0162522		COLEC11	0.288667	0.164623	0.0795153		KLK10	0.0551611	0.0444107	0.214211
RET	0.0485294	0.0276783	0.0795438		TREH	-0.0141036	0.00997629	0.157446		FCAR	0.70694	0.228209	0.00194982		IRAG1	0.471375	0.150404	0.00172405		TXNDC5	0.00120948	0.000804698	0.132832		MIF	-0.000954436	0.00084736	0.260011		DLEC1	0.00399384	0.00163684	0.0146887		SUCLA2	0.00156448	0.000651246	0.0162927		RET	0.0485294	0.0276783	0.0795438		IST1	-0.29581	0.238599	0.215056
SEMA3E	0.0514286	0.0293383	0.0796109		IGFBPL1	-0.031228	0.0220986	0.15762		TTC17	0.372244	0.120262	0.00196635		RUSF1	0.89422	0.285517	0.00173656		GDF15	-0.000359867	0.000239538	0.13301		C2orf69	-0.00118248	0.00105074	0.260429		HIF1AN	-0.00419236	0.00171846	0.0147037		DYM	-0.00342839	0.0014278	0.0163423		SEMA3E	0.0514286	0.0293383	0.0796109		CRIP2	-0.214555	0.173201	0.215433
SHH	-0.163333	0.0934938	0.0806378		PLIN3	-0.16432	0.116328	0.157786		THAP3	-0.255796	0.0826425	0.00196675		STAMBPL1	-0.295728	0.0944377	0.0017394		REG1B	-0.0020685	0.00137832	0.133422		CEACAM20	-0.00070487	0.000627332	0.261183		QKI	-0.00055761	0.000228627	0.0147301		CCDC125	0.000877702	0.000365642	0.0163754		SHH	-0.163333	0.0934938	0.0806378		ROBO2	0.317736	0.256506	0.215454
IL22RA2	-0.26	0.148918	0.0808241		PCSK9	-0.0397813	0.028198	0.158309		G0S2	0.480323	0.155268	0.00197806		XYLT1	-0.394672	0.126066	0.00174406		GPC1	-0.00181685	0.00121072	0.133451		CD300E	-0.000315509	0.000281375	0.262155		MAL	-0.000956982	0.000392417	0.0147408		NME6	-0.000773457	0.000322399	0.0164368		IL22RA2	-0.26	0.148918	0.0808241		RPA2	0.358795	0.289665	0.215473
DCTD	0.18375	0.105368	0.0811788		SERPINI2	0.0358989	0.0254766	0.158807		CTD-2196E14.9	-0.0516126	0.016696	0.00199273		POLR2J3	-0.121429	0.0388481	0.0017736		TMEM132A	0.000464293	0.000309453	0.13352		HEG1	-0.0010257	0.000917027	0.263352		ARL3	-0.00494297	0.0020269	0.0147411		BDKRB2	-0.0027904	0.00116326	0.01645		DCTD	0.18375	0.105368	0.0811788		MTIF3	0.298362	0.241	0.21571
PRKCSH	0.668571	0.38347	0.0812505		ACY3	0.0469562	0.033345	0.159074		RP5-1050D4.4	-0.112495	0.0364179	0.00200818		ASB14	0.140112	0.0448297	0.0017754		OLFML3	-0.00265486	0.00177459	0.134643		CPVL	0.000153739	0.000137478	0.263445		ZNF683	0.00436419	0.00179043	0.0147887		RPS2	-0.00916693	0.00382249	0.0164778		PRKCSH	0.668571	0.38347	0.0812505		CRTAM	0.10024	0.0809757	0.215754
CD300C	0.0529508	0.0303785	0.0813269		TOR1AIP1	-0.0163886	0.0116674	0.160124		TRDMT1	-0.830699	0.269018	0.00201583		ENGASE	0.0897243	0.0287152	0.00178028		ANKRD27	-0.0028902	0.0019331	0.134885		VAMP8	0.000684381	0.000611996	0.263449		KLF7	-0.0026904	0.00110401	0.0148125		B3GALNT2	0.0013346	0.000557095	0.0165913		CD300C	0.0529508	0.0303785	0.0813269		CLPS	-0.060863	0.0491938	0.216009
GZMK	-0.252857	0.145104	0.0814046		SLAMF6	0.0694947	0.0496395	0.161517		GTF2H1	0.0796811	0.0258065	0.00201758		GAS8-AS1	0.111551	0.0357061	0.0017833		SLITRK6	-0.00188014	0.00125766	0.134925		MANSC4	0.000130938	0.000117264	0.264164		AGAP7	0.00133184	0.000546728	0.01485		CYP3A43	-0.00356717	0.00148904	0.0165923		GZMK	-0.252857	0.145104	0.0814046		MAD1L1	-0.441236	0.356927	0.216381
MMP19	-0.138636	0.079606	0.0815906		NPL	0.0539742	0.038633	0.162383		DHRS1	-0.307065	0.0994829	0.00202451		SLC2A4	-0.27046	0.0865774	0.00178465		STIM1	0.0015343	0.00102707	0.135211		VIT	-0.000254589	0.00022801	0.264179		FPGS	-0.00558317	0.00229202	0.0148539		HOMER2	-0.00450701	0.0018815	0.0166008		MMP19	-0.138636	0.079606	0.0815906		APOL1	-0.138855	0.112434	0.216833
PTPN7	0.211667	0.121895	0.0824825		SERPINE1	-0.128783	0.0924103	0.163438		GINM1	0.0753451	0.0244483	0.0020574		MPHOSPH9	0.831875	0.266339	0.00178794		ARL4D	0.00313123	0.00209689	0.135366		SFRP4	0.000556454	0.000498522	0.264333		AZI1	0.00106256	0.000436341	0.0148849		GDPGP1	-0.000874122	0.000365009	0.0166298		PTPN7	0.211667	0.121895	0.0824825		LTBP2	0.33428	0.270855	0.217142
DPEP1	-0.0778125	0.0448742	0.0829154		CDH23	0.0852358	0.0611998	0.163697		PTPLAD2	0.0834642	0.0270962	0.00206802		RBBP5	0.24419	0.0783196	0.00182168		COL18A1	0.00215224	0.00144374	0.136029		CHGA	-0.000591051	0.000529553	0.264365		IQGAP1	-0.00156448	0.000642475	0.0148885		DCAF4L1	-0.00253458	0.00106056	0.0168556		DPEP1	-0.0778125	0.0448742	0.0829154		DNAJB6	-0.166825	0.135363	0.217789
PTGES2	0.187	0.107856	0.0829538		IMMT	-0.0990021	0.0711567	0.164127		APOBEC2	-0.33152	0.107634	0.00206966		XRCC3	-0.136278	0.0437215	0.00182736		COCH	-0.00181948	0.00122171	0.136411		LILRB4	0.000436988	0.000392053	0.265015		RPS23	-0.00474685	0.00195042	0.0149429		LITAF	-0.00809441	0.00338713	0.0168595		PTGES2	0.187	0.107856	0.0829538		ZBTB16	0.1074	0.0872141	0.218155
REG3G	-0.0444118	0.0256155	0.0829568		PTPRM	-0.161736	0.116859	0.166348		HCG4P3	0.0578902	0.0187959	0.00207047		CARS2	-0.228913	0.0734621	0.0018328		VEGFA	-0.00148984	0.00100123	0.136748		MSMB	-0.000113616	0.000101933	0.265017		RSAD1	0.00122547	0.000503816	0.015		LINC02101	-0.000848966	0.000355267	0.0168642		REG3G	-0.0444118	0.0256155	0.0829568		AGR2	-0.308596	0.250794	0.218518
IGFBP7	0.214444	0.12371	0.0830158		TIMP2	-0.128027	0.0925145	0.166402		ZNF221	-1.11502	0.362205	0.00208098		PRCC	-0.99487	0.319433	0.00184265		CXCL1	-0.000214467	0.000144278	0.137152		NCR1	-0.000441683	0.00039677	0.265625		RPS26	-0.000669743	0.000275463	0.0150434		CATSPERE	0.00217891	0.000912266	0.0169191		IGFBP7	0.214444	0.12371	0.0830158		CLEC4D	0.0643419	0.0524845	0.220228
APOA1	-0.171512	0.0989474	0.0830314		CLEC4A	0.0259208	0.0187351	0.166498		FAM89B	0.245022	0.0796296	0.00209077		NF2	-0.413993	0.132928	0.00184314		UAP1	-0.00280902	0.00189059	0.137336		RASSF2	-0.00108361	0.000975346	0.266569		FAM104A	0.00076905	0.000316349	0.0150563		ZKSCAN8	0.0096424	0.00403718	0.0169219		APOA1	-0.171512	0.0989474	0.0830314		CSF2	0.1357	0.110697	0.220249
ENPEP	-0.111538	0.0643932	0.0832473		TDGF1	0.00984558	0.00711932	0.166684		NTAN1	-0.100794	0.0327605	0.0020931		VPS33B-DT	-0.10751	0.0345592	0.00186515		LEFTY2	0.00197767	0.00133379	0.138142		RBP7	-0.000425587	0.000383348	0.266919		ZCCHC2	0.00438015	0.00180221	0.0150806		OSBPL6	0.00286202	0.0011984	0.016931		ENPEP	-0.111538	0.0643932	0.0832473		SPESP1	0.111334	0.090849	0.220394
APCS	-0.361667	0.208881	0.0833714		CA4	-0.0354075	0.0256159	0.166895		Y_RNA	-0.142646	0.0463644	0.00209357		IER5	0.575744	0.185158	0.00187417		TYRO3	0.00127276	0.000858455	0.138177		ENTPD6	-0.000152571	0.000137586	0.267468		ZNF589	0.000340002	0.000139921	0.0151006		FGL2	0.00245661	0.0010293	0.0170008		APCS	-0.361667	0.208881	0.0833714		VPS4B	0.759788	0.620202	0.220551
SFRP1	0.122381	0.0707109	0.0835013		KEL	0.0442851	0.032041	0.166928		ZKSCAN3	0.108126	0.0351522	0.00209831		GINM1	0.149282	0.0480116	0.00187535		C1orf198	0.00131716	0.000891132	0.139387		TRIM25	-0.00119447	0.00107875	0.268177		NFATC1	-0.00582195	0.00239685	0.0151407		ASPG	0.00113308	0.000474759	0.017003		SFRP1	0.122381	0.0707109	0.0835013		CCN2	-0.101824	0.0831803	0.220901
ACAP2	0.285	0.164767	0.0836804		CHGB	-0.0194188	0.0140633	0.167336		PLK1	-0.157455	0.0511994	0.00210264		SEPTIN7P11	0.0695984	0.0223913	0.0018818		GOLM1	-0.000643681	0.000435937	0.139798		PARK7	-0.000662909	0.000598773	0.268245		HM13	0.000592229	0.00024385	0.0151545		SLC16A8	-0.00160912	0.000674448	0.0170408		ACAP2	0.285	0.164767	0.0836804		DNM1	-0.117312	0.0959397	0.221416
ITIH5	0.228056	0.131933	0.0838866		BTN1A1	0.0620325	0.0449842	0.1679		EPDR1	-0.636479	0.207007	0.00210735		SLC2A4RG	-0.478783	0.154122	0.0018931		MTRF1L	-0.000911916	0.000617951	0.140022		MCEMP1	-0.000467099	0.000422581	0.269009		YDJC	-0.00234728	0.000966736	0.0151805		STIMATE	0.00154459	0.00064753	0.0170623		ITIH5	0.228056	0.131933	0.0838866		TNIP1	-0.765463	0.628671	0.22338
PMM2	-0.133636	0.0773494	0.0840425		FGF23	0.119993	0.0870575	0.168106		TEP1	0.12853	0.0418257	0.00211929		PHLPP1	-0.3345	0.107679	0.0018935		ANGPT1	-0.00126593	0.000858105	0.140141		C4BPB	0.000678063	0.000614867	0.270123		RP1-90J20.11	-0.00292423	0.00120438	0.015183		RNF152	-0.00324031	0.00135904	0.0171136		PMM2	-0.133636	0.0773494	0.0840425		SELENOP	0.301838	0.248662	0.224805
GALNT16	-0.136667	0.0791271	0.0841353		LPL	0.0294376	0.0213946	0.168842		PSMD11	-0.525607	0.171052	0.00212071		TGDS	0.408859	0.131698	0.00190593		LUM	-0.00135489	0.000919379	0.140561		SORCS2	0.000247058	0.000224437	0.270989		ITIH3	0.0020835	0.000858333	0.0152083		DLSTP1	0.00548088	0.00229926	0.0171368		GALNT16	-0.136667	0.0791271	0.0841353		SLAMF8	-0.0351516	0.0289624	0.224864
BTNL9	0.276071	0.160247	0.0849267		AGR2	-0.112127	0.0816669	0.16976		ZNF230	-0.59975	0.195184	0.00212105		AZGP1	-0.539373	0.173759	0.00190832		CLSTN2	-0.000753249	0.000511253	0.140659		TMEM106A	0.00104552	0.000950062	0.271127		TTC23L	-0.00384582	0.00158475	0.0152338		GNPDA2	0.00264682	0.00111061	0.0171621		BTNL9	0.276071	0.160247	0.0849267		IGSF21	-0.221953	0.18291	0.224957
ENPP5	0.0205556	0.0119444	0.0852635		PLB1	0.0127626	0.0093191	0.170841		SLC25A16	0.0808197	0.0263163	0.00213278		PICK1	-0.170826	0.0550712	0.00192275		PLG	0.00245291	0.00166649	0.141047		RECK	0.000554939	0.000505504	0.272295		IGKV1D-16	-0.000792543	0.000326738	0.0152822		ZBED6	-0.00283772	0.001191	0.0171896		ENPP5	0.0205556	0.0119444	0.0852635		ANXA10	0.680676	0.561495	0.225414
ENPP7	0.423333	0.246043	0.0853297		TNN	0.0133037	0.00971795	0.171006		BZRAP1	-0.229561	0.0748089	0.00215044		CANX	0.153134	0.0493827	0.00192892		SIRPB1	0.00104977	0.000713366	0.141135		ANG	-0.000241726	0.000220568	0.273111		DPEP3	0.00317813	0.00131057	0.0153088		LINC01731	0.000788409	0.000331111	0.0172609		ENPP7	0.423333	0.246043	0.0853297		SYTL4	0.209959	0.173261	0.225586
SRA1	-0.116667	0.0679955	0.0861985		ITPA	0.0179786	0.0131522	0.171636		RP11-368I7.4	-0.105686	0.0344683	0.00216804		MARCHF7	-0.758522	0.24477	0.00194228		FCRLB	-0.00279472	0.0019009	0.141506		HRC	-0.000808852	0.000738095	0.273138		MIR4420	-0.000483287	0.000199317	0.0153206		LSP1P4	0.00231978	0.000975169	0.0173669		SRA1	-0.116667	0.0679955	0.0861985		SLC27A4	5.42708	4.47883	0.225621
NPPB	-0.16	0.0933115	0.0864025		SPAG1	0.015778	0.0115526	0.172016		CCNT2	0.0898371	0.0293251	0.00218775		MYCBP2-AS1	-0.191957	0.0619471	0.00194359		PRSS57	0.0020875	0.00142123	0.141887		KLK14	0.000274457	0.000250536	0.273307		CPNE4	0.00345058	0.00142394	0.0153815		SPTBN1-AS2	-0.0057032	0.00239864	0.0174222		NPPB	-0.16	0.0933115	0.0864025		ORM1	0.122008	0.100818	0.22621
SPINK4	-0.0692857	0.0404515	0.0867478		HGFAC	0.0246671	0.0181467	0.174045		ALG14	0.537422	0.175445	0.00218988		SLC5A7	-0.56951	0.183972	0.0019639		GSTM1	0.00114229	0.000777859	0.141968		PDE5A	0.000675	0.000616272	0.273387		EGLN2	0.00644724	0.00266057	0.015382		MED10	0.00125989	0.000530232	0.0174961		SPINK4	-0.0692857	0.0404515	0.0867478		CD27	0.136426	0.112869	0.226774
TFF3	0.29125	0.17012	0.0868914		RABGAP1L	-0.179154	0.131939	0.174508		NR1H3	0.165411	0.0540525	0.0022119		SMIM19	-0.0612995	0.0198089	0.00197113		GHR	0.00673006	0.00458717	0.142336		EXTL1	-0.000272314	0.000248777	0.273687		NFKB1	0.00125552	0.000518205	0.0154005		TMEM107	-0.00309409	0.00130243	0.0175195		TFF3	0.29125	0.17012	0.0868914		LY75	0.0338237	0.0280078	0.227181
CDH17	0.0731579	0.0427494	0.087022		SCG3	-0.0184159	0.0135634	0.174538		METTL7A	0.0932358	0.0304965	0.00223372		PLEKHH3	-0.658741	0.212886	0.00197253		TMEM132D	0.00431128	0.00294138	0.142721		ERBB3	-0.000311311	0.000285058	0.274791		ARF3	0.00262872	0.00108505	0.0154071		IGKV1-27	0.00313361	0.00131936	0.0175444		CDH17	0.0731579	0.0427494	0.087022		IL12RB1	0.0834386	0.0690979	0.227224
UROS	0.290833	0.169958	0.0870426		SERPINA4	-0.0217429	0.0160232	0.174792		PSMA4	-0.142776	0.0467741	0.00226977		ARF4-AS1	-0.096234	0.0311134	0.00198137		ICAM5	0.000451943	0.000308809	0.143329		CCL4	-0.000384025	0.000351983	0.275258		C1orf162	0.0034154	0.00141142	0.0155275		THBS4-AS1	0.00263807	0.00111114	0.017587		UROS	0.290833	0.169958	0.0870426		VAT1	-0.215959	0.178963	0.227539
LUM	0.260357	0.152261	0.0872775		TTF2	-0.0333835	0.0246125	0.174983		FIGNL1	0.0800316	0.0262216	0.00227227		ALG1L1P	0.16675	0.0539254	0.0019865		GRN	-0.000694891	0.000475836	0.144192		STX8	0.0011859	0.00108711	0.275331		CCL3L1	0.00170229	0.000703637	0.0155514		TMEM89	-0.0012466	0.000525066	0.0175885		LUM	0.260357	0.152261	0.0872775		TNFRSF6B	-0.113147	0.0938758	0.228095
RGS18	0.238333	0.139425	0.087376		PTX3	-0.23941	0.176546	0.175074		HIATL2	0.235257	0.0770827	0.00227318		ADGRF4	-0.27966	0.0904431	0.00198737		CHST11	-0.000483707	0.000332185	0.145354		C1S	0.000227327	0.000208664	0.27596		DECR2	-0.00209079	0.000864397	0.0155727		SPDYE6	0.0017788	0.000749301	0.0175989		RGS18	0.238333	0.139425	0.087376		CD226	0.117544	0.0975438	0.22819
HBZ	-0.205714	0.120385	0.0874862		PLXDC2	-0.177123	0.13073	0.175457		HCG4P7	0.197651	0.0647845	0.0022816		COX5B	1.64226	0.53149	0.00200206		FGFR3	-0.00129268	0.000888157	0.145541		RLN2	-0.000760736	0.000698807	0.276321		ELP6	0.00212023	0.000876753	0.0155944		RASA1	0.00507079	0.00213619	0.0176081		HBZ	-0.205714	0.120385	0.0874862		TIGIT	0.381643	0.316795	0.228319
COL6A1	-0.168333	0.0986617	0.087977		PLEKHO1	0.243814	0.180337	0.176378		C12orf23	-0.0807153	0.0264565	0.00228179		MME-AS1	0.237514	0.0768673	0.00200212		APOA1BP	0.000625	0.000430936	0.146966		BCAN	0.000462214	0.000425511	0.277366		FOSB	0.0033971	0.00140485	0.0156006		PLK1	-0.00589746	0.00248468	0.017619		COL6A1	-0.168333	0.0986617	0.087977		CD46	-0.390191	0.32429	0.228893
PSG3	-0.0298148	0.0174786	0.0880472		EPHA4	-0.0820514	0.0607178	0.176581		GIPR	0.480287	0.157549	0.00229985		EEF1AKMT2	-0.347613	0.112509	0.00200388		FUT8	-0.000744908	0.000514201	0.14743		CLMP	0.000314797	0.000289962	0.277634		CACUL1	-0.00102015	0.000421914	0.0156095		PRORSD1P	0.00459069	0.00193414	0.0176201		PSG3	-0.0298148	0.0174786	0.0880472		ACY3	0.13481	0.112141	0.229308
CLIC5	-0.1775	0.104069	0.0880839		GALNT7	-0.13744	0.101712	0.17661		RP11-85F14.5	0.0415223	0.0136305	0.00231695		KANSL1	-0.117914	0.0381764	0.00201062		TFF3	-0.00245569	0.0016952	0.147446		AKT3	-0.00187326	0.00172685	0.278017		PRDX1	0.00605505	0.00250477	0.0156317		LINC00944	-0.000900014	0.000379297	0.0176514		CLIC5	-0.1775	0.104069	0.0880839		CEACAM19	-0.250815	0.209125	0.230391
CCL23	-0.0646429	0.0379103	0.0881656		CAPS	0.0830711	0.0615165	0.176892		SLC23A2	0.248632	0.0816616	0.00232945		ZNF880	-0.268559	0.0869549	0.00201177		SCARA5	-0.00154821	0.00106917	0.147602		OTOA	0.0019031	0.00175559	0.278354		IGKV1-9	-0.000867707	0.000359085	0.0156731		SRP14-DT	-0.000507574	0.000213982	0.0176899		CCL23	-0.0646429	0.0379103	0.0881656		ATP5IF1	0.294627	0.246444	0.231886
CXCL6	-0.19625	0.115103	0.0881941		PLA2G4A	-0.162847	0.120631	0.17703		DHX58	-0.32811	0.107768	0.00232983		CDK2	0.601803	0.194969	0.00202419		LRP12	-0.00253187	0.001751	0.148189		ITGB2	-0.000892684	0.000824018	0.278662		CCT2	0.00182647	0.000756746	0.0157964		FTLP14	0.00304929	0.00128707	0.017828		CXCL6	-0.19625	0.115103	0.0881941		AK2	1.59917	1.33825	0.232099
ALPPL2	0.110714	0.0649807	0.0884181		NAGA	0.0688954	0.0510589	0.177231		IGHG2	-0.124341	0.0408402	0.00233005		TEP1	0.152688	0.0494821	0.00203054		PDLIM1	-0.00288113	0.0019947	0.148629		ATXN3	0.000382566	0.000354041	0.279888		MPZL2	-0.00124892	0.000517958	0.0158984		CAMK1D	0.00248998	0.00105133	0.0178649		ALPPL2	0.110714	0.0649807	0.0884181		NCF2	-0.38137	0.319595	0.232756
MMP12	-0.105	0.061646	0.0885169		MERTK	-0.0429504	0.0318445	0.177416		RP11-468E2.9	-0.269962	0.0887494	0.00235132		VKORC1	0.217192	0.0703919	0.00203236		COL6A3	-0.00111936	0.000775773	0.149048		TMEM132A	-0.000167642	0.000155145	0.279896		NR1H2	-0.00302792	0.00125588	0.0159093		PDPR	0.00101818	0.000429912	0.0178675		MMP12	-0.105	0.061646	0.0885169		HSBP1	-0.0565584	0.0474007	0.232792
MGAT4B	-0.190149	0.111654	0.0885642		PPL	0.126521	0.0938299	0.177528		RP11-455F5.4	0.148022	0.0486662	0.00235344		PAQR5	0.320684	0.103958	0.00203727		ATXN3	0.000592354	0.000410683	0.1492		PRSS53	-0.000120994	0.000112144	0.280625		EXOSC10	0.00216518	0.000898103	0.0159157		TMPRSS3	0.00374769	0.00158332	0.017934		MGAT4B	-0.190149	0.111654	0.0885642		DOC2B	-0.522358	0.437804	0.232817
AGER	0.0448649	0.0263796	0.0889914		ZPR1	-0.206733	0.153372	0.177685		SIGLEC22P	-0.0792149	0.0260471	0.00235626		TSPOAP1-AS1	-0.181587	0.058892	0.00204656		GALNT16	-0.00130203	0.000905891	0.150634		ASGR1	0.000677806	0.000628527	0.280853		ATP10A	-0.00630804	0.00261672	0.0159236		VDAC2	0.00611831	0.00258654	0.0180087		AGER	0.0448649	0.0263796	0.0889914		KLK8	-0.123148	0.103282	0.233125
PDIA5	0.1148	0.0675815	0.0893775		LDLR	-0.289226	0.21498	0.178509		RP11-531H8.1	-0.157153	0.0516768	0.00235732		LAMA5-AS1	-0.106194	0.0344473	0.0020507		C7	-0.0019367	0.00134813	0.150838		SDCCAG8	0.000502592	0.000466112	0.280916		TRIB3	-0.000591317	0.000245316	0.0159336		FAM167A	0.00394482	0.00166775	0.0180126		PDIA5	0.1148	0.0675815	0.0893775		ALCAM	0.280922	0.236185	0.234277
HAPLN1	0.135455	0.0797875	0.089566		CEP112	0.0473039	0.0351775	0.178715		IDH2	-0.431796	0.14211	0.00237795		NRXN2	0.892341	0.289509	0.0020544		MRE11A	0.00324155	0.00225882	0.15127		RBP5	0.000352711	0.000327491	0.281475		ST20	-0.000424509	0.000176117	0.0159362		FLVCR2-AS1	-0.00270006	0.00114186	0.0180489		HAPLN1	0.135455	0.0797875	0.089566		MICB_MICA	-0.0340226	0.0286418	0.234887
GATM	-0.0861111	0.0507454	0.0897109		ADAMTSL4	0.0525409	0.0390954	0.178976		ZMYND12	-0.0919156	0.0303082	0.00242376		DNAJB12	0.185614	0.0602258	0.00205644		THBS2	0.00223379	0.00155674	0.151312		HNMT	0.000143804	0.000133532	0.281515		CTD-2324F15.2	-0.000661705	0.00027453	0.0159387		ITSN2	0.00843484	0.00356764	0.018066		GATM	-0.0861111	0.0507454	0.0897109		USP28	-0.470024	0.39573	0.234937
LAG3	-0.243846	0.143787	0.0899087		FABP9	-0.145304	0.108284	0.179634		BRD7	-0.0445335	0.014686	0.00242633		SNHG18	0.0753313	0.0244453	0.00205868		IL16	0.0021859	0.00152605	0.152032		HMOX1	0.00132434	0.0012303	0.28173		MRVI1	-0.00274676	0.00113984	0.0159618		NUTM2G	-0.00136847	0.000578894	0.0180819		LAG3	-0.243846	0.143787	0.0899087		MERTK	-0.121181	0.102045	0.235018
GHR	0.0776667	0.0458011	0.0899358		CSF3R	0.0437705	0.032619	0.179637		FBXO31	-0.108276	0.0357079	0.00242732		INSRR	-0.65693	0.213316	0.00207271		PLOD3	-0.0047647	0.00332886	0.152336		FXYD5	-0.000319897	0.000297658	0.282503		NKTR	-0.00451415	0.00187327	0.0159627		PODNL1	-0.00229162	0.000969939	0.0181451		GHR	0.0776667	0.0458011	0.0899358		ADAM15	-0.0429906	0.0362719	0.235927
MAPK12	-0.227273	0.13403	0.0899462		PPIE	0.228874	0.17072	0.180038		MIEN1	0.519474	0.171323	0.00242837		HADHB	-0.215877	0.0701116	0.00207663		NUDT2	0.00054243	0.000379027	0.152398		CDNF	-0.000261498	0.000243535	0.282931		MGST1	-0.00607704	0.00252336	0.0160264		DFFA	0.00615276	0.0026051	0.0181857		MAPK12	-0.227273	0.13403	0.0899462		OGFR	0.245958	0.207752	0.236451
SPINK2	-0.142	0.0838081	0.0901994		C9	0.125442	0.0935735	0.18006		OIP5	-0.255309	0.0842763	0.00245015		CFAP73	-0.469479	0.15248	0.00207732		NAAA	0.000244472	0.000170975	0.152755		HDGFL2	0.00215242	0.00200502	0.28304		BAIAP3	-0.00276726	0.00115003	0.0161175		MZT2A	0.00188635	0.00079886	0.0182107		SPINK2	-0.142	0.0838081	0.0901994		GBP1	0.0658965	0.0558133	0.237738
GAPDHS	-0.526944	0.311125	0.0903276		NUMB	-0.1277	0.095349	0.180475		TMEM163	-0.118429	0.0391152	0.00246425		HAVCR2	-0.478148	0.155425	0.00209526		FAM3B	0.0016347	0.00114514	0.153431		HEBP1	-0.000891884	0.000832458	0.283996		RP5-826L7.1	-0.000671438	0.000279239	0.0161935		POLR2D	-0.00115927	0.000491052	0.0182358		GAPDHS	-0.526944	0.311125	0.0903276		SUOX	-1.78802	1.51539	0.238037
SPINT2	-0.0863636	0.0510027	0.0903954		THSD1	-0.0833901	0.0625276	0.182317		RRN3	-0.125451	0.0414559	0.00247697		TUBB8P7	-0.329981	0.107271	0.00209701		BST1	0.00130218	0.000912652	0.153636		TNFSF12	0.000297727	0.000278438	0.284945		CAMKK2	0.0031073	0.0012924	0.0162037		CPSF4	-0.00621319	0.00263276	0.0182772		SPINT2	-0.0863636	0.0510027	0.0903954		FBN2	-0.105618	0.089576	0.238365
S100A2	0.148571	0.0877405	0.0903975		CD300LF	0.0113932	0.00856538	0.18347		INSIG2	-0.149649	0.0495262	0.00251432		FAM85B	0.0544112	0.0176882	0.00209705		ACYP2	0.00224336	0.00157395	0.154069		PALM	0.000696336	0.000651267	0.284979		LBH	0.000769105	0.000320049	0.0162574		HLA-DPB2	0.00160652	0.000680905	0.0183049		S100A2	0.148571	0.0877405	0.0903975		ADGRD1	0.0857357	0.0728213	0.239058
CELA2A	0.16	0.0945165	0.0904887		CD274	0.0367738	0.0276642	0.183752		STK4	-0.150501	0.0498335	0.00252713		ZNF283	-0.204222	0.0664061	0.00210259		CPA4	-0.00213749	0.00150021	0.154218		CLIC5	0.000834977	0.000781625	0.285404		CDH1	0.000985705	0.000410496	0.0163389		TEX10	-0.0064907	0.00275109	0.0183085		CELA2A	0.16	0.0945165	0.0904887		VEGFD	0.0457779	0.0389341	0.239683
CPOX	0.1545	0.0914567	0.0911574		APCS	-0.0668019	0.0502936	0.184099		GFM2	-0.48641	0.161176	0.00254548		RBCK1	0.138388	0.0450342	0.00211943		CCL7	-0.00265495	0.00186457	0.154478		F7	0.000204911	0.000191888	0.285579		CCDC125	0.000677375	0.00028212	0.0163495		EXOSC10	0.00172239	0.0007305	0.018382		CPOX	0.1545	0.0914567	0.0911574		LZTFL1	-0.165624	0.140909	0.239835
PDCD1LG2	0.0434286	0.0257143	0.0912407		GZMB	0.0371356	0.0280042	0.184816		LY6G5C	-0.416737	0.138179	0.00256197		HCG18	-0.0771826	0.0251212	0.0021234		EFNA5	-0.0023704	0.00166539	0.15464		CYTL1	-0.000196597	0.000184138	0.285675		CCDC136	0.00385568	0.00160701	0.0164271		GSTA4	-0.00323971	0.00137455	0.018427		PDCD1LG2	0.0434286	0.0257143	0.0912407		REEP4	0.147758	0.125775	0.240083
CBR1	-0.333721	0.197774	0.0915295		PDCD5	0.0335063	0.0252697	0.184857		AC016683.6	0.048821	0.0161878	0.00256209		ZMYND12	-0.0800834	0.0261121	0.00216284		FAM171B	0.000903774	0.000635135	0.154747		SDC4	-0.000438102	0.000410387	0.285731		NGRN	-0.00325638	0.00135734	0.0164359		ST3GAL5	-0.0025784	0.00109408	0.0184391		CBR1	-0.333721	0.197774	0.0915295		CEP20	-0.40009	0.340654	0.240205
QSOX2	0.164444	0.097459	0.0915421		SHPK	-0.151622	0.114482	0.185362		AC008984.7	-0.0640691	0.0212507	0.00257044		TNPO3	-0.604415	0.19723	0.00218025		B3GALTL	-0.00224053	0.0015772	0.15544		GCNT1	0.000238038	0.000223067	0.28592		SFTPD	0.00571396	0.00238217	0.0164563		SUSD1	0.00603792	0.00256244	0.018457		QSOX2	0.164444	0.097459	0.0915421		CDH5	-0.140605	0.119728	0.240246
CNTFR	0.137391	0.0814828	0.0917691		IL19	-0.0353624	0.0267397	0.186013		RP11-465B22.3	-0.0337304	0.0111911	0.00257784		PRSS53	0.271899	0.088797	0.00219839		AIF1	0.00140886	0.000991819	0.155468		LRPAP1	-0.000496381	0.000465516	0.286287		FAN1	0.00080035	0.000334112	0.0165999		ZNF490	0.00228842	0.00097125	0.018465		CNTFR	0.137391	0.0814828	0.0917691		SERPINA1	0.444282	0.378734	0.240768
IL5RA	0.0370909	0.022	0.0918054		FKBP5	0.0563303	0.0426419	0.186499		TBX19	-0.110556	0.0367715	0.00264215		ERICH5	0.298567	0.0975408	0.0022064		CLEC3B	0.00135945	0.000959213	0.156408		VGF	0.00166168	0.00155866	0.28638		RP11-434C1.1	-0.00133329	0.0005566	0.0166012		GPR162	0.00683936	0.00290285	0.0184688		IL5RA	0.0370909	0.022	0.0918054		RARRES2	-0.153228	0.130771	0.241307
ALAD	0.288	0.170842	0.0918411		SH3GLB2	0.040589	0.0308314	0.188012		FAM108A1	-0.591064	0.196689	0.00265524		CCNT2	0.130295	0.0426142	0.00223164		HAPLN4	-0.0016343	0.00115339	0.156496		AMIGO2	-0.000683734	0.000641939	0.286827		DGCR6	-0.000582436	0.000243208	0.0166292		RPL5P30	-0.00127932	0.000543177	0.0185097		ALAD	0.288	0.170842	0.0918411		MINK1	0.257567	0.220006	0.241709
FRZB	-0.168116	0.099893	0.0923828		MOCS2	0.0248532	0.0189182	0.18894		CD27-AS1	-0.0441008	0.0146761	0.00265635		OXGR1	0.488889	0.159941	0.00223801		BPIFB1	0.00083824	0.000592817	0.157363		ERMAP	0.00110208	0.00103487	0.2869		ORMDL3	-0.000571017	0.000238465	0.0166408		SPRN	0.00736516	0.00312722	0.0185137		FRZB	-0.168116	0.099893	0.0923828		THBS4	-0.14016	0.119754	0.241841
JAG1	-0.208571	0.124029	0.0926399		SEPTIN8	0.110131	0.0838892	0.189243		RING1	0.201587	0.0671484	0.00268116		DNAJC4	-0.858361	0.280916	0.00224629		CRISP2	0.000476647	0.000337304	0.157623		CD101	-0.000144439	0.000135667	0.287033		LPCAT4	-0.00257549	0.00107568	0.0166528		UNC5C	-0.00706187	0.0029985	0.0185161		JAG1	-0.208571	0.124029	0.0926399		TGFBR2	0.665544	0.569617	0.242643
CA10	-0.126364	0.0751622	0.0927218		CARHSP1	0.132679	0.101221	0.189927		GCC2	-0.0373676	0.0124632	0.00271546		CD34	-0.8379	0.274253	0.00224908		FIGF	0.00124684	0.000884888	0.158824		ATXN10	-0.00113296	0.00106462	0.287244		PIEZO1	-0.003658	0.00152792	0.0166614		LINC01011	0.006439	0.00273473	0.0185463		CA10	-0.126364	0.0751622	0.0927218		SPACA5_SPACA5B	-0.207207	0.177587	0.243294
ANGPTL1	0.0846154	0.050353	0.0928713		TCN2	0.0210192	0.0160471	0.190248		XPO7	-0.210339	0.0701772	0.00272421		LIME1	-0.189037	0.0619444	0.00227538		ALDOC	0.00127744	0.000908585	0.159733		ACAA1	-0.00103323	0.000972814	0.288188		GSTM3	0.00206833	0.000864392	0.0167196		ZNF213	-0.00131312	0.000557959	0.0186012		ANGPTL1	0.0846154	0.050353	0.0928713		CRISP2	-0.0606321	0.0520039	0.243649
RAB31	-0.120769	0.0720298	0.0936095		ADGRG1	-0.142672	0.109202	0.191382		SPATC1	-0.144574	0.0482386	0.00272594		MEIOC	-0.148791	0.0487972	0.00229471		WFDC1	0.00147671	0.00105055	0.159827		PYDC1	-0.000346962	0.000327641	0.289615		MIRLET7D	0.00191637	0.000801086	0.0167468		RAVER2	0.00171504	0.000728793	0.0186096		RAB31	-0.120769	0.0720298	0.0936095		ZBP1	0.127367	0.109252	0.243695
GFRA1	-0.159583	0.0952407	0.0938206		FGFR4	-0.0116573	0.00894426	0.192464		MRPL34	0.478333	0.15966	0.00273584		ARRB2	0.870024	0.28549	0.00230768		CXCL6	0.000208105	0.000148074	0.159899		PEPD	0.000280991	0.00026557	0.290026		STX12	-0.00594043	0.00248345	0.0167563		RPP25L	0.00420834	0.00178909	0.0186615		GFRA1	-0.159583	0.0952407	0.0938206		GALNT10	-0.0831	0.0713564	0.24419
FN1	0.246774	0.147381	0.0940533		VPS4B	0.244857	0.188237	0.19333		AP1AR	0.555918	0.185566	0.00273733		MAFTRR	-0.200106	0.0656632	0.00230784		SMAP1	0.000443491	0.000316011	0.160497		KIR2DL2	0.000172811	0.00016354	0.290653		CTD-2201I18.1	0.000901633	0.000377246	0.0168464		REL	-0.00572138	0.00243253	0.0186714		FN1	0.246774	0.147381	0.0940533		ENTR1	0.192741	0.165536	0.244285
MARK3	0.283333	0.169264	0.094148		CAT	-0.0687187	0.0528424	0.193448		RP11-400N9.1	-0.257088	0.0859142	0.00276811		PRDM4	1.04383	0.34253	0.00230824		VWF	0.00142085	0.00101358	0.16097		USP28	-0.00130739	0.00123862	0.291184		NBPF14	0.00192926	0.000807396	0.016872		OTUD6B-AS1	0.00413814	0.00175942	0.0186736		MARK3	0.283333	0.169264	0.094148		RANBP1	-0.51424	0.441852	0.244494
MMP8	-0.0630882	0.0377305	0.0945093		PDGFC	-0.133878	0.102982	0.193593		ECE1	0.079436	0.0265682	0.00279073		NCAPG	0.858672	0.2818	0.00231062		NUDCD3	-0.0019576	0.00140006	0.162044		VAT1	0.000716563	0.000679227	0.29144		MYL6B	0.00153502	0.00064245	0.0168793		LINC02960	-0.000850583	0.000362132	0.0188332		MMP8	-0.0630882	0.0377305	0.0945093		ART5	-0.162232	0.139621	0.245258
C8G	0.0297826	0.0178261	0.0947747		PIK3AP1	-0.0583718	0.0449098	0.193685		DOCK5	-0.425599	0.142465	0.00281369		CCDC88B	-0.150306	0.04933	0.00231182		FKBP2	0.0030211	0.00216235	0.162372		ICAM2	0.0154435	0.0146547	0.291962		HMGB3P24	0.00110796	0.000463768	0.016892		NPR3	0.00387431	0.00164962	0.018844		C8G	0.0297826	0.0178261	0.0947747		LY96	-0.490813	0.424436	0.247523
PYGL	-0.303871	0.181889	0.094793		DCXR	0.101329	0.078227	0.19521		HLA-W	0.143381	0.048015	0.00282493		SLC22A13	-0.235395	0.0772615	0.00231347		EGLN1	-0.00173113	0.00124004	0.162706		TRIM5	-0.000347401	0.000330068	0.292564		LAP3	-0.000542037	0.000226902	0.0169007		RPL8	-0.00111869	0.0004765	0.018889		PYGL	-0.303871	0.181889	0.094793		GAGE2A	-0.266673	0.230628	0.247562
MAPK9	-0.0938889	0.0563424	0.0956343		SPINT3	0.107445	0.0829928	0.195449		NR1I3	0.49374	0.165522	0.00285516		SLC48A1	-0.569156	0.186921	0.00232759		CFB	-0.00125974	0.000902751	0.162882		CDH2	-0.00110318	0.00104857	0.292765		RP11-81K2.1	-0.00101515	0.000425321	0.0169965		TTLL13	0.00128726	0.000548455	0.0189224		MAPK9	-0.0938889	0.0563424	0.0956343		NUDT16	-0.120045	0.104009	0.248427
SLAMF7	-0.0668182	0.0400986	0.0956439		CSF1R	-0.0465258	0.0360439	0.196769		PICK1	-0.277965	0.0932563	0.00287634		ZSCAN9	-0.444092	0.145882	0.00233302		ADAM23	0.000351456	0.000251998	0.163114		ITGAL	-0.000660548	0.000628202	0.293034		ZFP37	0.00485877	0.00203576	0.0169999		RPSAP72	-0.00203908	0.000869523	0.0190244		SLAMF7	-0.0668182	0.0400986	0.0956439		CEACAM8	-0.243315	0.211518	0.250011
SNX8	-0.168333	0.10103	0.0956786		APOBR	0.00956981	0.00742351	0.197356		ACSS2	0.701081	0.235236	0.0028794		SNORA44	-0.506243	0.166329	0.0023374		HDGF	0.00172332	0.00123723	0.163654		CACYBP	-0.000866517	0.000824246	0.293128		TUBGCP2	-0.00199146	0.00083447	0.01701		C1orf232	-0.0005758	0.000245539	0.0190248		SNX8	-0.168333	0.10103	0.0956786		CEACAM6	-0.24724	0.214958	0.25007
TEC	0.123636	0.0742102	0.0957078		CPXM2	0.024582	0.0190978	0.198037		C4orf32	-0.0768723	0.0257991	0.00288572		ZKSCAN8	1.08137	0.355564	0.0023557		CHI3L2	0.00221192	0.0015885	0.163784		LYVE1	-0.000729649	0.000694621	0.293522		AC002511.2	-0.000791773	0.000331805	0.0170207		TPGS2	0.000994537	0.000424216	0.0190571		TEC	0.123636	0.0742102	0.0957078		CPVL	0.0509767	0.0443247	0.250114
LDLRAP1	-0.154074	0.0925126	0.0958254		ACADSB	0.051306	0.039934	0.198873		MX1	-0.0795414	0.0266964	0.00288734		MYO15A	0.613808	0.201959	0.00237146		BDH2	0.00120415	0.00086482	0.16381		KLKB1	-0.000287146	0.000273374	0.293544		FKBP1B	0.00128386	0.000538108	0.0170385		PKD1P5	0.0014032	0.000598732	0.0190979		LDLRAP1	-0.154074	0.0925126	0.0958254		CRISP3	0.0518128	0.0453396	0.253133
ELANE	-0.268333	0.161139	0.0958662		ASAH1	0.0227667	0.0177303	0.199122		ASB14	0.217788	0.0730965	0.00288756		RBL1	-1.44333	0.475032	0.00237845		KREMEN1	-0.00093154	0.000670024	0.164435		SEPTIN9	0.00106352	0.00101395	0.29423		LSMD1	0.00266302	0.0011169	0.0171114		PTOV1	0.0078279	0.0033409	0.0191268		ELANE	-0.268333	0.161139	0.0958662		MEPE	-0.213454	0.186914	0.25346
NOTUM	0.213571	0.128368	0.0961633		RGMB	-0.061492	0.0480719	0.200838		RP11-597D13.9	-0.0417195	0.0140042	0.00289126		MOG	0.442589	0.145844	0.00240791		LILRA5	0.00235041	0.00169215	0.164831		GGH	0.000270638	0.000258213	0.294583		VDR	-0.00164133	0.000688803	0.0171779		SUSD5	-0.00458285	0.001956	0.0191309		NOTUM	0.213571	0.128368	0.0961633		SCAMP3	-0.404687	0.35492	0.254194
CD209	-0.500882	0.301161	0.0962777		TNFRSF1B	-0.0750399	0.0589079	0.202716		DEF8	-0.179835	0.06039	0.00290232		GPR27	0.103869	0.0342555	0.00242784		SHBG	0.00123398	0.000890143	0.165663		APEX1	0.000247323	0.000236048	0.294746		DUSP14	0.000562315	0.000235995	0.0171842		NPIPB5	0.00378659	0.00161716	0.0192061		CD209	-0.500882	0.301161	0.0962777		LYPD8	0.0718282	0.0630841	0.254866
EPHA2	-0.0978571	0.0588638	0.0964258		FBN2	0.0355886	0.0279463	0.202853		PAPD5	-0.132218	0.0444112	0.00290968		INSIG2	-0.189619	0.062555	0.00243556		NMRAL1	-0.000275113	0.000198567	0.165902		PARP1	0.000863071	0.000826151	0.296167		CTC-542B22.2	0.00260032	0.00109217	0.0172716		FCGBP	-0.00153011	0.000653547	0.0192198		EPHA2	-0.0978571	0.0588638	0.0964258		LRG1	-0.0527912	0.0463742	0.254963
MMP1	-0.042803	0.0257854	0.0969196		FCGR2B	-0.0234669	0.0184576	0.203588		CKS2	0.444179	0.149201	0.00291033		TREML2	-0.689826	0.227593	0.00243777		UBXN2B	0.00225063	0.00162524	0.166113		AOC3	-0.00018193	0.000174551	0.297287		PAPOLA	-0.00386162	0.00162214	0.017286		ACOT12	-0.00131262	0.000560832	0.0192586		MMP1	-0.042803	0.0257854	0.0969196		COL28A1	0.0371942	0.0327186	0.255626
FGL1	-0.115	0.069292	0.0969865		CFHR5	-0.0254789	0.0200551	0.203925		ZNF563	0.947854	0.318535	0.00292354		NEFH	0.420966	0.139095	0.00247429		SRL	0.00110118	0.000795563	0.166314		PPL	-0.00107902	0.00103609	0.297672		RP11-473M20.14	-0.00133983	0.000562897	0.0173011		RCVRN	-0.000363433	0.000155312	0.0192831		FGL1	-0.115	0.069292	0.0969865		FGFBP2	-0.0544363	0.0479192	0.255955
NPTX1	-0.207778	0.125286	0.0972299		GP5	0.0871243	0.0685977	0.204058		NDUFAB1	0.571234	0.192056	0.00293647		PNMT	-0.331595	0.109612	0.0024849		MLN	0.000478897	0.000346247	0.166632		VNN2	-0.000149761	0.000143865	0.297882		MVD	-0.00126276	0.000530575	0.0173133		CECR7	-0.000458177	0.0001959	0.0193439		NPTX1	-0.207778	0.125286	0.0972299		NUCB2	0.07142	0.0629687	0.256704
ADIPOQ	-0.199771	0.1208	0.0981813		PLA2G7	0.116124	0.0914423	0.204114		RBM14	0.628797	0.21144	0.00294057		SPAG9	-0.447348	0.14801	0.00250765		HSPG2	-0.00238395	0.0017259	0.167193		CD36	-0.000367716	0.000353549	0.298306		RBM18	-0.0067319	0.00282911	0.0173354		FBF1	-0.00340318	0.00145542	0.0193724		ADIPOQ	-0.199771	0.1208	0.0981813		FNDC1	0.0726061	0.0641183	0.257476
S100A6	-0.1525	0.0922309	0.0982375		DSCAM	0.0290451	0.0228832	0.204344		TCP11L1	0.0572591	0.0192607	0.00295047		HNRNPA1P2	-0.134734	0.0445898	0.00251412		TAPBP	0.000586864	0.000425243	0.167566		DPEP2	0.000384294	0.000369648	0.298517		SDHAP1	-0.000998377	0.000419708	0.0173717		ANKRD20A10P	-0.00161427	0.000690844	0.0194565		S100A6	-0.1525	0.0922309	0.0982375		AMY2B	-0.0800029	0.0706844	0.257705
TMEM9	0.202857	0.122712	0.0983063		CIT	-0.19175	0.151255	0.204896		NAP1L1	-0.105489	0.0355027	0.00296544		SIGLEC10	0.459484	0.152115	0.00252242		CST7	-0.000303006	0.000219641	0.167725		LACTB2	0.000554538	0.000533511	0.298613		MED10	0.000740029	0.000311324	0.0174522		LINC00654	-0.000798771	0.000341915	0.0194826		TMEM9	0.202857	0.122712	0.0983063		AMY2A	-0.0880025	0.0777545	0.257719
TIMD4	-0.0579167	0.0350625	0.0985725		MRI1	-0.0361681	0.0285306	0.204907		LPAR5	0.0868423	0.0292448	0.00298284		CCNT2-AS1	-0.153633	0.050907	0.00254517		CA8	-0.00137045	0.000994034	0.167995		FKBP1B	0.000483938	0.000465721	0.298751		45911	-0.000906501	0.000381406	0.0174665		CHEK1	0.00269241	0.00115324	0.0195615		TIMD4	-0.0579167	0.0350625	0.0985725		GPD1	0.693655	0.615386	0.259664
HTATIP2	-0.153333	0.0928781	0.0987569		TCTN3	0.0171561	0.0135371	0.205034		TRIM4	0.410495	0.138278	0.00299139		EIF4E3	0.258624	0.0857233	0.00255325		NPPB	0.00320186	0.0023304	0.169456		AK1	0.00222236	0.00214087	0.299239		IFT46	0.00153602	0.000646665	0.0175353		FAM240A	0.00181733	0.000779056	0.019662		HTATIP2	-0.153333	0.0928781	0.0987569		HADH	-0.749721	0.665189	0.259709
PLEK	0.2775	0.168194	0.0989674		EFNA4	-0.0927464	0.0731883	0.205073		EIF2AK1	-0.529139	0.178283	0.00299764		SEPSECS-AS1	0.0815393	0.0270302	0.00255623		SERPINC1	0.00226644	0.00165166	0.169996		DUSP13	-0.000372487	0.000358997	0.299468		ZNF184	-0.00155042	0.000653011	0.0175841		CCNB1	-0.00421584	0.00180764	0.0196885		PLEK	0.2775	0.168194	0.0989674		TBCC	-0.15876	0.140956	0.260035
FAM3B	0.16	0.0970556	0.0992419		CCN4	-0.0247455	0.0195273	0.205074		P2RX4	-0.473934	0.159744	0.00300885		FBXO31	0.334004	0.1108	0.0025741		IL1RL1	0.000303165	0.000221176	0.170469		CGA	-0.00266228	0.00256975	0.300198		HSBP1	-0.00512142	0.00215709	0.0175855		STON1	-0.00705491	0.00302769	0.0197991		FAM3B	0.16	0.0970556	0.0992419		CHGA	0.168312	0.149449	0.260072
MXRA8	0.152353	0.092513	0.0995937		FAM13A	0.0764464	0.06034	0.205181		ATP9A	-0.0751696	0.0253384	0.00301081		RFTN1	0.398435	0.132354	0.00260924		MGAT4B	0.00203908	0.00149224	0.171796		GCHFR	-0.000871547	0.000842427	0.300872		TGFBRAP1	-0.000873758	0.000368138	0.0176228		GNB1L	-0.000743657	0.000319274	0.0198479		MXRA8	0.152353	0.092513	0.0995937		NME3	-0.120585	0.107085	0.260136
DKKL1	0.296	0.179964	0.100016		SFRP4	0.0564968	0.0447357	0.206625		AP1G1	0.277073	0.0934115	0.00301545		RIC8B	-0.603067	0.200443	0.00262387		IDUA	-0.00109288	0.00080054	0.172196		GIPC3	0.000359608	0.000347946	0.301363		GOLGA6L5	-0.000476878	0.000201051	0.0176955		COL9A2	0.00332334	0.00142713	0.0198754		DKKL1	0.296	0.179964	0.100016		AXL	0.175021	0.155844	0.261414
ITPKA	-0.202857	0.123661	0.100917		NRP1	0.0348501	0.0276262	0.207134		ZFP3	0.433058	0.146007	0.00301688		AP1G1	0.358861	0.119277	0.00262415		PTGFRN	0.000201468	0.000147657	0.172432		AARSD1	-0.00081054	0.000784557	0.301549		CCDC25	-0.00406967	0.00171581	0.0176988		LINC02608	-0.000393224	0.000168906	0.0199086		ITPKA	-0.202857	0.123661	0.100917		COL24A1	0.191101	0.17022	0.261577
FAIM3	0.133125	0.0812053	0.101137		C19orf12	0.160219	0.127052	0.207292		RNF43	-0.351188	0.118504	0.00304147		MSLN	-0.126451	0.0420358	0.0026282		CLEC4C	-0.00172233	0.00126259	0.172529		FOLH1	0.00111294	0.00107898	0.302319		RAD18	-0.00716897	0.00302368	0.0177428		NBPF3	-0.00151394	0.000650322	0.0199131		FAIM3	0.133125	0.0812053	0.101137		CCL26	0.121987	0.108725	0.26187
TIMP3	-0.0191026	0.0116667	0.101555		EFEMP1	-0.0588814	0.0467548	0.207898		NUP133	-0.699327	0.236046	0.00304985		LST1	-0.273936	0.0911474	0.0026522		IL2RB	-0.0012893	0.000946823	0.173289		GRPEL1	0.00204475	0.00198925	0.303997		CD3D	0.00180873	0.000762958	0.0177552		TSPAN4	0.00801466	0.00344619	0.0200369		TIMP3	-0.0191026	0.0116667	0.101555		OTUD7B	-1.19797	1.06814	0.262055
ROR2	0.1125	0.0687317	0.101672		CEACAM8	0.092582	0.0735948	0.208393		AGPAT1	-0.253162	0.0854779	0.00305919		CD27-AS1	-0.111842	0.0372287	0.00266291		QPCTL	-0.000439429	0.000323119	0.173842		PSTPIP2	0.000632159	0.000616187	0.304929		ZC3H12C	-0.000509094	0.000214836	0.0178035		NAV2-AS5	0.00153871	0.000661806	0.0200708		ROR2	0.1125	0.0687317	0.101672		PRDX6	-0.239196	0.213427	0.2624
NPNT	0.0795	0.0486438	0.102189		CEACAM6	0.0940756	0.0747932	0.208461		IRF5	0.0464714	0.0156913	0.00306033		SMG8	-0.209341	0.0697457	0.00268659		TNFAIP6	0.000429519	0.000315955	0.174011		ECI2	0.000358465	0.000349681	0.305306		DPY19L4	0.00378625	0.00159789	0.0178104		LINC02609	0.00307821	0.00132424	0.0200984		NPNT	0.0795	0.0486438	0.102189		MEP1B	-0.0265336	0.0237313	0.26353
CXCL12	0.23	0.140786	0.102325		ENTPD5	-0.0213045	0.0169422	0.208578		PTGIR	-0.0877244	0.0296297	0.00306951		DEF8	-0.266574	0.0888251	0.00268996		PDCD6	0.00197004	0.00144947	0.174099		PROCR	-0.000234574	0.000229057	0.305796		C19orf47	-0.00362646	0.00153083	0.0178384		MTRF1L	-0.00107216	0.000461362	0.0201305		CXCL12	0.23	0.140786	0.102325		CRYGD	-0.0421694	0.037814	0.264773
MMP10	-0.0681529	0.0417229	0.102372		HGF	-0.112521	0.0898872	0.210642		TRMT1	1.05548	0.3565	0.00306966		DOK2	-0.393123	0.131014	0.0026942		IGSF3	0.00239731	0.00177053	0.175733		LGALS9	-0.000221806	0.000216795	0.306255		GLYCTK	-0.00404706	0.00170858	0.017852		NAF1	0.00393746	0.00169582	0.0202406		MMP10	-0.0681529	0.0417229	0.102372		MEGF11	-0.227224	0.204423	0.266335
ERO1LB	0.08	0.048979	0.102395		IL18R1	-0.0133477	0.0106787	0.211323		RRP12	-0.073708	0.0249047	0.00308032		PALB2	0.332427	0.110891	0.00271946		FGG	0.000659411	0.000487147	0.175858		BAMBI	-0.00228207	0.00223754	0.307774		C4orf3	0.000730209	0.000308384	0.0178916		GPR146	0.00275295	0.00118569	0.0202427		ERO1LB	0.08	0.048979	0.102395		TREML2	0.112542	0.101289	0.266528
PDGFRL	-0.559286	0.342817	0.102797		NUDT15	0.207546	0.166228	0.211827		CD3E	0.170971	0.0577693	0.00308094		ZCCHC2	0.254903	0.0851254	0.00274945		FAM19A5	-0.00298276	0.00220908	0.176942		CHRDL1	-0.000271999	0.000266858	0.308077		PPIP5K2	0.00173769	0.000733971	0.0179077		EN2	-0.00116586	0.000502234	0.0202685		PDGFRL	-0.559286	0.342817	0.102797		AXIN1	-0.637228	0.573773	0.266744
PDGFRB	0.473871	0.290486	0.102826		LXN	-0.0612006	0.0491351	0.212927		CLDND2	0.182479	0.0616663	0.00308509		ZNF577	-0.857237	0.286297	0.00275141		GPC5	-0.00139532	0.00103341	0.176947		ADAM12	-0.000819015	0.000803795	0.308234		MAML3	-0.000550401	0.000232481	0.0179086		CPT1C	0.00119745	0.000516	0.0203061		PDGFRB	0.473871	0.290486	0.102826		AMOTL2	0.548336	0.493874	0.26688
SEMA5A	-0.220435	0.135193	0.102993		NPTX2	-0.0332631	0.0267354	0.21344		RNF40	-0.243136	0.0822332	0.00310988		PRKCH-AS1	-0.232756	0.0777787	0.00276662		CXCL10	-0.00158198	0.00117228	0.177182		ENDOU	0.000316882	0.000311153	0.308482		TRBV7-8	-0.00278311	0.00117613	0.0179658		RRAGD	-0.00256067	0.00110428	0.0204023		SEMA5A	-0.220435	0.135193	0.102993		MDH1	-0.364638	0.328617	0.267166
CPM	0.209167	0.128346	0.103163		EDIL3	0.133503	0.107325	0.213531		FAM53B	-0.220017	0.0744248	0.00311418		EGFL7	0.875331	0.292504	0.00276665		PFKM	-0.000802055	0.000595163	0.17778		ABHD14B	-0.000312972	0.000307353	0.308544		ADAMDEC1	0.00104633	0.000442291	0.0179952		FRZB	-0.00215888	0.000931146	0.0204209		CPM	0.209167	0.128346	0.103163		GPRC5C	-0.244023	0.220159	0.267691
DUSP13	-0.125656	0.0771133	0.103208		FGFBP2	-0.0197048	0.0158788	0.214623		SPATA6	-0.217629	0.0736293	0.00311925		RFLNA	-0.346304	0.115722	0.00276668		IGFBP5	0.00256978	0.00190859	0.178164		TNFRSF6B	0.000331913	0.000326459	0.309292		RP11-521C20.4	-0.000407831	0.000172392	0.0179954		ZNF184	-0.00291024	0.00125574	0.0204743		DUSP13	-0.125656	0.0771133	0.103208		TYRP1	-0.38993	0.352347	0.268438
ARSK	0.23899	0.147064	0.104148		ERBB2	-0.0656416	0.0529414	0.215016		GSTM3	-0.140082	0.0474218	0.00313719		CD4	-0.795198	0.265739	0.00276788		CD55	-0.00182354	0.0013571	0.179044		C1R	0.000309237	0.000304203	0.309369		B3GALNT2	0.00052609	0.00022254	0.0180776		TRIB3	-0.000911525	0.000393517	0.0205387		ARSK	0.23899	0.147064	0.104148		ADD1	0.200277	0.181002	0.268515
ENG	0.0913333	0.0562254	0.104287		CPB2	0.0172306	0.0139066	0.215336		LMAN2	-0.21948	0.0743135	0.00314255		PRR22	-0.300024	0.100285	0.00277421		HMHA1	-0.00180803	0.0013458	0.179123		CES1	-0.000188421	0.000185479	0.309696		B4GALT4	0.000542142	0.000229341	0.0180829		ZNF519	0.00101591	0.000438581	0.0205394		ENG	0.0913333	0.0562254	0.104287		C5	-0.193468	0.174949	0.268791
S100A4	-0.142381	0.0876642	0.104341		TIGAR	-0.194186	0.156748	0.215405		RASGRP3	-0.100796	0.0341332	0.00314693		FBRS	1.15529	0.38635	0.00278733		PLA2R1	-0.00109603	0.000816081	0.179257		KIR3DL1	0.000104429	0.000103191	0.311539		CSF2RB	-0.00551522	0.00233338	0.0180972		IFI35	0.00499187	0.00215509	0.0205412		S100A4	-0.142381	0.0876642	0.104341		GC	-0.0282206	0.0255806	0.269938
AKR1C3	0.87925	0.543802	0.105909		CTSZ	-0.0328753	0.0265704	0.215978		RP11-128A6.2	0.157403	0.0533332	0.00316418		LMAN2	-0.460758	0.154141	0.00279704		C8G	0.00114908	0.000855679	0.17931		ACADSB	-0.000460212	0.000455006	0.311805		C2orf44	0.00231051	0.000977853	0.0181357		IGHG3	-0.00144131	0.000622383	0.0205696		AKR1C3	0.87925	0.543802	0.105909		CD177	0.0377581	0.0342288	0.269979
OAF	0.253696	0.157228	0.106625		CD79B	0.0648549	0.0524404	0.216186		RXRB	0.395994	0.134232	0.00317697		MBNL1-AS1	-0.924081	0.309261	0.0028078		CRTAM	0.00041832	0.000311922	0.179887		CPB1	0.000875681	0.000865978	0.311918		TM9SF2	-0.00161269	0.000682547	0.0181399		NFE2L3	0.00721406	0.00311758	0.0206682		OAF	0.253696	0.157228	0.106625		NCR1	-0.114137	0.103537	0.270296
SERPINH1	-0.110833	0.0687173	0.106769		NOS3	0.216909	0.175445	0.216332		RPS21	0.31385	0.106407	0.00318262		RHBDL3	0.501271	0.16779	0.00281287		PCDH9	0.00129561	0.000966184	0.179935		CES2	0.000778299	0.000770039	0.312147		ZNF7	0.00235369	0.000996179	0.0181415		RN7SKP97	-0.00207238	0.000895767	0.0206939		SERPINH1	-0.110833	0.0687173	0.106769		SERPIND1	-0.361159	0.327765	0.270512
KPNA6	-0.237222	0.147362	0.107442		LILRB2	0.0129006	0.0104603	0.217467		C8orf40	-0.0441628	0.0149754	0.00318771		SLF2	-0.365559	0.122381	0.00281678		TNFSF12	-0.000713021	0.000531981	0.180143		CCDC134	0.00160475	0.00158917	0.312589		RP11-21B21.4	-0.00263772	0.00111668	0.0181711		LINC02610	0.00134646	0.000582101	0.0207171		KPNA6	-0.237222	0.147362	0.107442		UPB1	-0.397256	0.360639	0.270665
ADAM22	-0.055	0.0342171	0.10797		CFD	-0.0733186	0.0596124	0.218726		MPZL2	0.0577973	0.0196042	0.0031962		EPG5	-0.109507	0.0367244	0.0028649		IGFLR1	-0.000279441	0.000208632	0.180441		ARHGAP25	-0.00106522	0.00105596	0.313087		RP11-173C20.2	-0.00133134	0.000563696	0.0181863		TNS1-AS1	0.00166284	0.000719257	0.0207843		ADAM22	-0.055	0.0342171	0.10797		S100G	0.168285	0.153117	0.271742
ICAM4	-0.198077	0.123362	0.108348		C1QL2	0.0456463	0.0371318	0.218958		RP11-798G7.6	0.0485741	0.0164851	0.00321343		TCF19	-0.374985	0.125824	0.00288031		VTN	-9.68617e-05	7.23188e-05	0.18045		RABGAP1L	0.00152332	0.00151082	0.313324		DDIT3	0.00755339	0.0031985	0.0181992		FBLN1	-0.00752079	0.00325332	0.0207926		ICAM4	-0.198077	0.123362	0.108348		EBI3_IL27	0.075064	0.0683409	0.272041
CA6	-0.204444	0.127454	0.108699		TMEM106A	-0.102653	0.0835341	0.219116		PRR22	-0.228126	0.0774245	0.00321468		INAVA	0.30012	0.100712	0.00288255		CCDC126	0.00089345	0.000667161	0.180511		ENSA	-0.0019894	0.00197453	0.31368		ORAI3	-0.00599624	0.00253922	0.0182036		SLC35E2B	-0.00185847	0.000804605	0.0208994		CA6	-0.204444	0.127454	0.108699		IL17C	-0.228337	0.208221	0.272814
NTNG1	-0.0239394	0.0149242	0.108701		ANPEP	0.0263263	0.0214325	0.219321		RP4-647J21.1	-0.261492	0.0887635	0.00321973		DMTN	-0.133637	0.0448455	0.0028831		CAT	-0.000712162	0.000531843	0.180556		PSRC1	-0.000570666	0.000566898	0.314105		AC002511.1	-0.00190376	0.000807053	0.0183287		PRSS48	-0.000438633	0.000190033	0.020988		NTNG1	-0.0239394	0.0149242	0.108701		GAL	-0.464645	0.423961	0.273096
MMP7	0.0470175	0.0293312	0.108937		CXADR	-0.0903063	0.0737381	0.220692		RP11-73M18.10	-0.117137	0.0397644	0.00322148		LILRA1	-0.214829	0.0720926	0.00288345		GAS6	-0.0005096	0.000380597	0.180587		DNPEP	-0.00113531	0.00112997	0.315028		HNF1A	-0.00238041	0.00100954	0.0183774		PRIM1	-0.00161	0.000697619	0.0210075		MMP7	0.0470175	0.0293312	0.108937		MAX	0.334318	0.305418	0.27368
EBI3	0.0354545	0.0221782	0.109905		MAP2	0.106489	0.086963	0.220752		TRMT112	0.164061	0.0557286	0.00324073		MYO5A	0.226729	0.0761081	0.00289157		SDF2	-0.000516596	0.000386092	0.180893		CD5	-0.000744143	0.000740658	0.315039		MED29	0.000961939	0.000408115	0.0184216		GPAT2P1	-0.00103637	0.000449159	0.0210351		EBI3	0.0354545	0.0221782	0.109905		CALB1	0.407449	0.37226	0.273723
ALDOC	-0.222121	0.138983	0.11		CHGA	0.0589917	0.0483089	0.222034		SNTB2	0.132984	0.0451843	0.00324893		ERAP2	-0.094575	0.0317476	0.0028922		MMP19	0.00140811	0.00105469	0.181844		SIGLEC10	0.000233667	0.000233371	0.316697		PPIL3	-0.00300955	0.00127693	0.0184298		IGHG1	0.00189353	0.000820758	0.0210523		ALDOC	-0.222121	0.138983	0.11		NECTIN4	-0.0923974	0.0844372	0.273835
COMP	-0.305	0.190982	0.110264		PAFAH2	0.167977	0.137712	0.222553		DVL3	0.340516	0.115748	0.00326227		POU5F1	0.282068	0.0947118	0.00289972		C1QC	-0.000945902	0.000709276	0.18233		ST8SIA1	-0.00224507	0.00224592	0.317495		LINGO4	-0.00489746	0.00207912	0.0184955		LINC01993	0.00112354	0.000487118	0.0210823		COMP	-0.305	0.190982	0.110264		STX7	0.047234	0.0432864	0.275186
NUDCD3	0.20125	0.126026	0.11029		PTGR1	0.0316593	0.0259693	0.222805		URB2	0.362002	0.12306	0.00326446		MYO1F	0.57348	0.19266	0.00291428		PDCD1LG2	-0.000972586	0.000730599	0.183117		PCSK7	0.00029463	0.000294813	0.317612		ERAP2	0.00168115	0.000714168	0.018573		TUBB8P8	-0.000963437	0.000417936	0.0211539		NUDCD3	0.20125	0.126026	0.11029		SNAP25	-0.256549	0.235368	0.275717
PPID	0.0544444	0.0341258	0.110621		CEMIP2	-0.0746933	0.0613692	0.223561		ACP2	-0.16813	0.0571833	0.00327998		EIF4BP6	-0.283486	0.0952404	0.00291534		LGALS9	-0.00103954	0.000783087	0.184345		APOA2	-0.00148083	0.00148236	0.31781		TMEM11	0.00615902	0.00261759	0.018626		ARCN1	0.00467955	0.00203035	0.0211778		PPID	0.0544444	0.0341258	0.110621		CFP	0.114795	0.105332	0.275785
CEL	0.184762	0.11582	0.110655		LTA	0.013402	0.0110141	0.223678		AC018633.4	-0.119983	0.0408389	0.00330376		TIMMDC1	-0.322345	0.108311	0.00291937		CRKL	0.00283103	0.00213397	0.184625		IL1RL2	0.000221466	0.00022206	0.318607		PROM2	0.00337025	0.00143299	0.018678		CYP2W1	0.00179479	0.000778737	0.021181		CEL	0.184762	0.11582	0.110655		ADAM12	-0.246381	0.226304	0.276279
IDH1	-0.0763889	0.0479085	0.11083		ERBB3	0.0332309	0.0273634	0.224584		LINC00476	0.318498	0.108414	0.00330561		RNF138	0.627348	0.211153	0.00296781		C1QL1	-0.00164358	0.00124022	0.185094		ARG1	0.000527396	0.00052894	0.318725		LIG3	-0.000444971	0.000189261	0.0187184		NPIPB3	0.00194136	0.000842382	0.0211884		IDH1	-0.0763889	0.0479085	0.11083		THBD	-0.153563	0.141095	0.276432
PLXND1	-0.117826	0.0740384	0.111516		SCT	-0.248904	0.205916	0.226752		GPR68	0.131194	0.0446576	0.00330564		CASP8	-0.313565	0.105548	0.00296999		UNC5D	-0.0012489	0.000943096	0.185418		HSPA1A	-0.000885749	0.0008905	0.319899		LGI4	-0.00568485	0.00241804	0.0187223		RETREG1	0.00338847	0.0014709	0.0212413		PLXND1	-0.117826	0.0740384	0.111516		OBP2B	0.0424918	0.0390484	0.276514
RSPO4	0.194286	0.122112	0.111598		AOC3	-0.0190659	0.0157922	0.227318		SH3PXD2A	-0.105633	0.0359722	0.00331929		ACADVL	0.213842	0.0719861	0.00297215		PSG4	0.000228614	0.000172788	0.185806		ADA2	0.00045679	0.000459962	0.320659		RP11-382A18.1	0.0029094	0.00123764	0.0187352		MRPS18AP1	-0.00246927	0.00107226	0.0212863		RSPO4	0.194286	0.122112	0.111598		CLMP	-0.0882733	0.0811392	0.276628
F11	-0.04	0.0251515	0.111753		DUSP29	-0.0783339	0.0648922	0.227379		RPS26	0.403667	0.137598	0.00334976		U2AF1	0.125785	0.0423445	0.00297301		AMIGO2	0.00230428	0.00174202	0.185913		DLL1	0.000608737	0.000613051	0.320728		PCM1	0.00793397	0.00337563	0.018755		SMUG1P1	-0.00120849	0.000524779	0.0212875		F11	-0.04	0.0251515	0.111753		GLB1	0.127346	0.117393	0.278017
BMP7	0.256667	0.161543	0.112096		FOXJ3	-0.148931	0.123709	0.228636		RBBP5	0.513454	0.1753	0.0034005		PKD1L2	-0.133505	0.0449503	0.00297742		CP	0.00189817	0.00143618	0.186274		CD48	-0.000143046	0.00014408	0.320797		C17orf80	0.000662048	0.000281767	0.0187922		SLC35G1	-0.000909346	0.000394983	0.0213217		BMP7	0.256667	0.161543	0.112096		DTYMK	0.593697	0.548596	0.279158
NUDT1	-0.137838	0.0868308	0.112415		IL10RB	0.0196165	0.0163163	0.229262		MAP1LC3B	-0.0632804	0.0216146	0.0034151		C4A	-0.27022	0.0910385	0.00299552		CD5L	-0.00186469	0.00141122	0.18639		TNFRSF11A	0.000198908	0.000201228	0.322924		TMEM109	0.00667847	0.00284341	0.0188361		FCMR	0.007284	0.00316407	0.0213298		NUDT1	-0.137838	0.0868308	0.112415		NEO1	-0.36826	0.340677	0.279712
ESAM	0.179091	0.112821	0.112426		CD80	0.0250781	0.020874	0.229593		FAM117A	0.499121	0.170494	0.00341697		JAM2	-0.635471	0.21422	0.00301264		INPP5B	0.000597857	0.000452972	0.186884		SEZ6	-0.00159766	0.0016202	0.32409		ATP5J2	-0.00490178	0.00208781	0.0188841		KCNN4	-0.00357639	0.00155426	0.0213905		ESAM	0.179091	0.112821	0.112426		SCP2	0.597522	0.553427	0.280286
THBS4	0.119091	0.0751019	0.112802		DTD1	-0.0649067	0.0540472	0.22978		NOXA1	-0.0877754	0.0299883	0.00342263		AIDAP2	-0.0928702	0.0313177	0.00302268		ITLN1	-0.00164286	0.00124483	0.186919		MINDY1	0.000637935	0.000648627	0.325353		ZNF439	0.00104013	0.00044315	0.0189191		POLDIP2	0.0118615	0.00515535	0.0214025		THBS4	0.119091	0.0751019	0.112802		PARK7	0.149881	0.13885	0.280391
LGALS3BP	0.0875	0.0551911	0.112876		SNED1	0.0867593	0.0723133	0.230229		TRPM7	0.190584	0.0651228	0.00342768		FAM184B	0.503102	0.169823	0.00305141		SERPINB5	-0.000947929	0.000718714	0.187195		CD84	0.000790567	0.000804011	0.32547		GDPGP1	-0.0010179	0.000433767	0.0189427		ZNF660	-0.00215291	0.000935826	0.0214171		LGALS3BP	0.0875	0.0551911	0.112876		NPL	0.247807	0.22979	0.280852
ITIH1	-0.21	0.132541	0.113099		NEXN	-0.12477	0.104217	0.231224		PSMC3	0.215813	0.0737451	0.00342823		SLC25A39	0.779818	0.263249	0.00305367		KRT5	-0.00177415	0.00134691	0.187771		CNTN1	-0.000466728	0.000475431	0.326251		NOP9	0.00288056	0.0012282	0.0190097		DNA2	-0.000766602	0.000333404	0.0214866		ITIH1	-0.21	0.132541	0.113099		WFIKKN2	-0.0431439	0.040011	0.2809
CFI	-0.118182	0.0747005	0.113632		PAEP	0.0147243	0.0123092	0.231616		GAB2	-0.18658	0.0637654	0.00343316		PRSS12	-0.405223	0.136833	0.00306208		TEC	0.00111539	0.00084711	0.187939		NUDT2	-0.000375465	0.000382861	0.326749		PARP11	0.00189966	0.000810017	0.0190163		NETO1-DT	0.000720838	0.000313664	0.0215548		CFI	-0.118182	0.0747005	0.113632		XCL1	0.0386342	0.0359799	0.282925
NCR3	-0.136296	0.0862983	0.114253		CLC	-0.0843425	0.0705944	0.232186		CD68	-0.513656	0.175886	0.00349584		DDX6	-0.17679	0.0596979	0.0030624		CTSO	-0.00162884	0.00123729	0.188022		YOD1	-0.000848934	0.000865983	0.326932		ADM5	-0.00270474	0.00115367	0.0190543		TEAD2	-0.00397069	0.00172818	0.0215834		NCR3	-0.136296	0.0862983	0.114253		MPHOSPH8	-0.769601	0.716803	0.282976
WARS	0.146095	0.0928284	0.115529		CDHR5	0.0203417	0.0170576	0.233054		IKZF3	0.0699049	0.0239369	0.00349596		ERCC8	0.124806	0.0421506	0.00306675		AMY2B	0.00265336	0.00201646	0.188225		ASAH2	-0.000167448	0.000171322	0.328376		INPP4A	-0.00428626	0.00182862	0.0190786		CEBPD	-0.00975431	0.00424915	0.0216992		WARS	0.146095	0.0928284	0.115529		TNC	0.119249	0.111103	0.283129
NPL	0.09	0.0572156	0.115719		CACNB3	0.0966663	0.0811712	0.233695		ITGAX	0.0366389	0.0125528	0.00351403		GSDMB	-0.194394	0.0656798	0.00307917		VWC2	0.00157672	0.00119911	0.188538		PSAP	0.000475923	0.000487327	0.328767		ADCK2	-0.00239525	0.00102205	0.0191		SLC39A3	-0.0042386	0.00184665	0.0217161		NPL	0.09	0.0572156	0.115719		CC2D1A	0.646458	0.603961	0.284455
IGDCC4	-0.1125	0.0715588	0.11592		SHMT1	0.0137555	0.0115552	0.233885		THUMPD3	0.241403	0.0827743	0.00354095		ANXA11	0.321286	0.108613	0.00309564		PLEKHA1	-0.00142299	0.00108288	0.188818		EBAG9	0.0014262	0.00146089	0.328937		RP11-697E2.4	-0.00110456	0.000471478	0.0191423		CARD17P	0.00071752	0.000312654	0.0217369		IGDCC4	-0.1125	0.0715588	0.11592		IL18R1	0.0380411	0.0355953	0.2852
RPIA	0.218571	0.139039	0.115947		CDSN	0.0159584	0.013406	0.233891		ATP5A1	0.0880581	0.0301943	0.00354121		RPP21	0.445428	0.15062	0.00310344		AHSG	0.00118931	0.000905327	0.188955		LY6D	0.00021257	0.000217881	0.329251		RP11-473M20.7	0.00258777	0.00110499	0.0191865		FAAP20	0.00232426	0.00101299	0.0217639		RPIA	0.218571	0.139039	0.115947		CEP152	-0.494109	0.462628	0.2855
NPTXR	-0.123537	0.0785882	0.115962		TNFRSF4	0.0949473	0.0798008	0.234124		NTHL1	0.271056	0.0929997	0.00356156		COPS7A	0.536948	0.181598	0.00310846		SERPINA11	-0.000539943	0.000411312	0.189272		WIF1	-0.000499045	0.000512513	0.330195		STAG1	0.00131671	0.000562286	0.0191957		VLDLR-AS1	-0.00387864	0.00169085	0.0217965		NPTXR	-0.123537	0.0785882	0.115962		RELT	-0.080839	0.0756995	0.285568
LEAP2	0.04325	0.027525	0.116114		PTN	0.0701873	0.0590309	0.234443		SACM1L	0.0647351	0.022231	0.00359203		SMG1P7	0.0936516	0.0316824	0.00311704		PRCP	0.00260707	0.00198766	0.189645		TNFRSF4	0.00081696	0.000839252	0.330335		RP11-438B23.2	0.00199349	0.000851575	0.019235		GRM6	0.00229592	0.00100094	0.0218044		LEAP2	0.04325	0.027525	0.116114		IL17RA	0.0324048	0.030373	0.286019
FAS	0.116364	0.0741367	0.116512		ENO1	0.0649642	0.0546839	0.234835		AC091729.9	-0.176696	0.0606963	0.00360099		PFN1P2	0.421898	0.142785	0.00312895		COL6A1	-0.00010627	8.10524e-05	0.189815		BMP10	-0.000199611	0.000205171	0.330604		RUFY3	-0.00632153	0.00270098	0.0192603		S100A13	0.00452394	0.00197249	0.0218182		FAS	0.116364	0.0741367	0.116512		GHR	0.0442262	0.0414553	0.286044
REG1B	-1.18556	0.755639	0.116661		MANSC1	0.220579	0.186038	0.235755		GPX4	-0.266383	0.0915303	0.00361058		FES	0.146725	0.0496902	0.00314906		IDH1	0.000735942	0.000562264	0.190571		CPXM2	-0.00020269	0.000208556	0.331114		ANP32E	0.0013287	0.000567762	0.0192709		WHAMMP4	0.000588213	0.00025648	0.0218244		REG1B	-1.18556	0.755639	0.116661		RIDA	-0.0909728	0.085288	0.286128
SMOC1	0.24	0.15303	0.116807		FXN	0.129957	0.10968	0.23607		MICU1	0.103456	0.0355503	0.0036128		LIMS1	-0.318097	0.107816	0.00317399		FLRT3	0.00144394	0.00110491	0.191269		AMY1A_AMY1B_AMY1C	-0.00028483	0.000293536	0.331878		CHAD	0.00536478	0.00229244	0.0192733		C17orf80	0.000976195	0.00042566	0.0218267		SMOC1	0.24	0.15303	0.116807		LMNB2	0.576616	0.541621	0.287051
RTN4R	-0.099375	0.0634129	0.117089		APOA2	-0.154313	0.130448	0.236832		PROK2	-0.134066	0.0460751	0.00361746		AGPAT1	-0.480485	0.162964	0.00319408		GNPTG	0.000408152	0.000312381	0.191354		TTR	-0.000747795	0.000771633	0.332492		CTD-2537I9.13	0.00308523	0.00131845	0.0192818		F5	-0.00160902	0.000702141	0.0219291		RTN4R	-0.099375	0.0634129	0.117089		MCFD2	0.199661	0.187547	0.28706
C1QTNF5	0.119091	0.0760114	0.117173		CPXM1	-0.0309572	0.0263068	0.239286		DTD1	0.195499	0.067189	0.00361798		RPL26P27	0.304055	0.10316	0.00320437		PDGFRB	-0.00010128	7.75604e-05	0.191615		RILPL2	-0.00136464	0.00141027	0.333222		MYBPC3	0.000644299	0.000275484	0.0193461		DOK3	0.00203158	0.00088712	0.0220165		C1QTNF5	0.119091	0.0760114	0.117173		VAMP8	0.175321	0.16478	0.287343
PTPRU	-0.231429	0.147722	0.117197		MYOM2	-0.0841039	0.0714799	0.239351		SYN2	0.141208	0.048537	0.00362257		ZFP62	0.565756	0.192275	0.00325641		CD36	-0.000996692	0.000763957	0.192014		IL22RA1	0.000359166	0.000372222	0.334582		EPHB3	-0.00219365	0.000937946	0.0193466		TGFBR3	0.00825686	0.0036056	0.0220208		PTPRU	-0.231429	0.147722	0.117197		RBP1	-0.280947	0.264297	0.287782
TWSG1	0.144118	0.0920558	0.117455		PCDH9	-0.0480227	0.0408866	0.240181		PRKCQ	0.45891	0.157768	0.00362861		METTL16	-0.151025	0.051375	0.00328562		MAN1C1	-0.00217089	0.00166427	0.192095		PRND	-0.0004015	0.000416233	0.334744		RP11-982M15.6	-0.0028584	0.00122339	0.0194672		PCDHB12	0.00345142	0.0015072	0.0220237		TWSG1	0.144118	0.0920558	0.117455		SRPX	-0.0453589	0.0427687	0.288888
SCGB3A1	-0.283	0.180925	0.117774		DOC2B	0.176217	0.150645	0.242102		RP1-34B20.4	-0.318425	0.109477	0.00363057		PHF3	0.912412	0.310404	0.00328812		SIGLEC9	9.85073e-05	7.56365e-05	0.192787		LIF	0.00204917	0.0021246	0.334797		CALHM2	0.00163715	0.000700915	0.0195049		WNT5A	0.00435861	0.00190419	0.0220816		SCGB3A1	-0.283	0.180925	0.117774		RP2	-0.125378	0.118243	0.288987
SERPINA10	-0.0571034	0.0365281	0.117988		KIFBP	-0.219474	0.187798	0.242534		RP11-798G7.8	0.0691858	0.0237896	0.00363476		FAM53B	0.485689	0.165279	0.00329693		ICAM1	-0.000106796	8.20248e-05	0.192919		GHR	0.000146908	0.000152398	0.335056		WLS	-0.00126393	0.000541146	0.0195095		MAML3	-0.0049942	0.00218254	0.0221228		SERPINA10	-0.0571034	0.0365281	0.117988		CXCL9	-0.195687	0.184718	0.289425
TF	0.32	0.204744	0.11807		INHBB	0.027336	0.0233954	0.24263		BLMH	0.0786549	0.0270457	0.00363487		USP6NL	-0.473384	0.161104	0.00329928		TINAGL1	-0.00154289	0.00118782	0.193969		POMC	-0.00128915	0.00133862	0.335526		SP4	0.00817108	0.00350025	0.0195731		RPL12	0.00178645	0.000780809	0.0221405		TF	0.32	0.204744	0.11807		PLB1	-0.0291716	0.0275517	0.289693
LGMN	0.386957	0.247801	0.118391		ICAM4	-0.0947876	0.0812496	0.243363		SCARB1	0.0772659	0.0265711	0.00363877		YWHAEP7	0.0726748	0.024752	0.00332353		IL6R	0.00321195	0.00247285	0.193983		FURIN	-0.00048046	0.000499253	0.33587		CHI3L2	0.00307971	0.00131957	0.0196024		PDS5B	-0.00340231	0.00148713	0.022147		LGMN	0.386957	0.247801	0.118391		SERPINB8	0.0378351	0.0357728	0.290215
TAGLN	0.1645	0.105536	0.119066		ITGBL1	0.0365253	0.0313567	0.244087		HSPA8	0.280901	0.0966093	0.0036421		ACOT4	0.662989	0.225874	0.00333313		CTSS	-0.00115355	0.000888739	0.194302		CCL8	-0.000115447	0.000120058	0.336254		LARGE	-0.00150976	0.000647203	0.0196616		KIR3DL2	0.00106541	0.00046569	0.0221485		TAGLN	0.1645	0.105536	0.119066		S100A11	0.197323	0.186898	0.291069
DLK1	0.0938889	0.0603026	0.11948		HBZ	0.00973009	0.0083681	0.244927		MAPKAPK3	-0.0716117	0.0246411	0.00365857		SPRTN	-0.194306	0.0662459	0.00335601		TIMD4	0.000519675	0.000400528	0.194468		CELSR2	0.000237384	0.000247229	0.336967		PARP15	0.00590597	0.00253222	0.0196835		TRPM7	-0.00822587	0.00359591	0.0221631		DLK1	0.0938889	0.0603026	0.11948		CPA1	-0.172792	0.163793	0.291452
PENK	0.02625	0.016875	0.119814		C2CD2L	-0.182166	0.157153	0.246388		SENP3	0.28549	0.0982425	0.00366117		ATP6V0A2	0.131973	0.0450246	0.00337742		PF4	-0.00201054	0.00155311	0.195485		SERPINB6	0.000563227	0.00058693	0.337249		CHURC1	0.000764936	0.000327996	0.019693		TNK2-AS1	-0.00442207	0.00193321	0.022171		PENK	0.02625	0.016875	0.119814		FCAR	-0.0348438	0.0330675	0.292012
PCYOX1	-0.0221951	0.0142683	0.119814		GASK1A	-0.0134779	0.0116287	0.246445		TBC1D3	-0.0715488	0.0246315	0.0036752		NFATC2IP	-0.4889	0.166806	0.00337918		MRC2	-0.000840337	0.000649946	0.196035		TNFRSF19	-0.000404629	0.00042231	0.337996		FAM53B	-0.0019787	0.000848479	0.0196976		SSUH2	0.0025211	0.00110224	0.0221811		PCYOX1	-0.0221951	0.0142683	0.119814		MCAM	-0.202959	0.192906	0.292748
CD200	-0.166154	0.107358	0.121705		GALNT2	0.0334447	0.0289243	0.247566		CHD4	0.228336	0.0786082	0.00367569		LMBRD2	-0.232048	0.0792089	0.00339434		CST6	-0.00139106	0.00107676	0.196396		IMMT	0.000780421	0.000814533	0.338002		SLC39A3	-0.000581704	0.000249446	0.0197018		CHORDC1P1	0.00111416	0.000487163	0.0221936		CD200	-0.166154	0.107358	0.121705		B4GALT1	-0.129859	0.123555	0.293251
TXNL4B	0.167	0.108051	0.12221		HSPA2	0.092699	0.0802204	0.247864		SIPA1L2	-0.573185	0.197385	0.00368546		GPR12	0.975058	0.332878	0.00339861		LDLRAP1	-0.00153544	0.00119043	0.197115		SESTD1	0.000913355	0.000953554	0.338142		AP1B1	-0.00137702	0.000590773	0.0197595		PHKB	0.00500305	0.00218781	0.0222084		TXNL4B	0.167	0.108051	0.12221		DCN	-0.606881	0.57815	0.293859
MPPED2	-0.1	0.0647029	0.122219		IL2RA	-0.0168862	0.0146288	0.248375		PPP1R1B	-0.197921	0.068184	0.00369898		EFNB3	0.137913	0.047097	0.00340848		PRSS22	-0.00326063	0.00252886	0.19727		SCG3	0.000147997	0.000154744	0.33887		CA2	0.00190049	0.000815896	0.0198416		TTC41P	0.000841836	0.0003682	0.0222334		MPPED2	-0.1	0.0647029	0.122219		TFF1	0.118945	0.1134	0.294223
CRABP2	0.12	0.077675	0.122371		APBB1IP	-0.0448947	0.0388993	0.248449		RP11-597D13.7	-0.150191	0.0517418	0.00369951		NME4	0.467544	0.159683	0.00341206		KPNA6	-0.00205104	0.00159138	0.197452		NCAN	-0.000618771	0.000648794	0.340223		RARA	-0.00638794	0.00274392	0.0199105		HS1BP3	0.00252878	0.00110646	0.0222856		CRABP2	0.12	0.077675	0.122371		KIR2DL3	-0.0719546	0.0686629	0.294666
CFD	-0.339412	0.219825	0.122586		ESAM	0.0470865	0.0407985	0.24845		EML4	-0.286176	0.0986034	0.0037044		MICAL2	0.862445	0.294859	0.00344522		HGD	-0.00114358	0.000887395	0.197504		RPE	0.00171077	0.00179619	0.340872		SLC3A2	0.0045858	0.00197046	0.0199506		TOX4	0.00117775	0.000515754	0.0223983		CFD	-0.339412	0.219825	0.122586		CFB	-0.0855905	0.0817411	0.295057
CAPN2	0.0934615	0.0605512	0.122707		GIT1	-0.163503	0.141831	0.248994		SPRTN	-0.145243	0.0500904	0.0037361		FBXL3	-0.63495	0.217095	0.00344731		NMT2	-0.00192349	0.00149438	0.198044		ANGPT2	0.000627488	0.000659254	0.341191		CCDC134	0.00544528	0.00234067	0.0199986		LMCD1	-0.00739059	0.00323664	0.022406		CAPN2	0.0934615	0.0605512	0.122707		VAMP5	-0.339221	0.324028	0.29515
MAGI2	-0.133846	0.0867243	0.122745		HYAL1	-0.0363396	0.0315549	0.249474		WNK2	0.176741	0.0609541	0.00373661		MGAM2	0.273531	0.0935782	0.00346651		HK2	-0.00225707	0.00175508	0.198436		ITPR1	0.000946978	0.000995552	0.341498		MTRF1	0.00199695	0.0008588	0.0200571		RPL32P3	-0.000924218	0.000404893	0.0224527		MAGI2	-0.133846	0.0867243	0.122745		S100A13	0.206376	0.197421	0.295857
DPY30	0.201	0.130288	0.122893		CHIT1	-0.010804	0.00940719	0.250771		SLC22A14	-0.432189	0.149072	0.0037413		PLEC	-0.084668	0.0289693	0.00347032		RNASE1	-0.000692347	0.00053934	0.19925		ADGRB3	9.93342e-05	0.000104538	0.342		MSRB2	-0.00135011	0.000580648	0.0200622		CERS6-AS1	0.000506149	0.000221821	0.0225018		DPY30	0.201	0.130288	0.122893		MTHFSD	-0.0591405	0.0565841	0.29594
CFHR4	0.542917	0.351959	0.122938		SNX15	-0.022031	0.019199	0.251171		CR1	-0.483429	0.166815	0.00375555		NCK1-DT	0.117166	0.0400904	0.00347174		SNAP29	0.00147013	0.00114573	0.199446		GSR	0.00076669	0.000807548	0.342415		ADSL	0.00264741	0.00113864	0.0200688		HLA-DRB9	-0.000407673	0.00017872	0.0225439		CFHR4	0.542917	0.351959	0.122938		TCL1A	0.0894738	0.0857189	0.296576
FKBP1B	-0.0825	0.0535259	0.123241		EPGN	0.212731	0.185562	0.251624		ARHGAP31	-0.141528	0.0488682	0.0037782		ARHGAP5-AS1	-0.161247	0.055248	0.00351596		VIT	-0.000335608	0.000261707	0.199709		GPD1	0.000713619	0.00075229	0.342826		AL161915.1	-0.00214169	0.000921314	0.0200929		PTOV1-AS2	0.00408568	0.00179203	0.0226123		FKBP1B	-0.0825	0.0535259	0.123241		SLC39A14	0.277816	0.266863	0.297856
HTRA1	-0.225	0.146006	0.12331		SLAMF7	-0.0151338	0.0132027	0.251684		BAG5	-0.144146	0.0497755	0.00378058		MAP1LC3B	-0.224088	0.0767862	0.00351903		GFRAL	0.000976593	0.000762477	0.200258		CXCL5	0.000235833	0.000248903	0.343391		CRTC3	0.00376488	0.00162006	0.0201297		GDA	0.00579161	0.00254096	0.0226493		HTRA1	-0.225	0.146006	0.12331		CXCL13	-0.419512	0.403264	0.298204
TYRO3	0.115	0.0746282	0.123324		NXPH3	-0.0316167	0.0277003	0.25371		GNB1L	-0.60619	0.209342	0.00378321		TPT1-AS1	0.444779	0.152418	0.00352112		GREM1	-0.00230336	0.00179897	0.200412		ST6GAL1	0.000556667	0.000587627	0.343479		ARCN1	0.00157457	0.000677609	0.0201411		ZNF556	0.000604769	0.000265528	0.0227498		TYRO3	0.115	0.0746282	0.123324		EFCAB2	0.0682022	0.0656184	0.29863
CHI3L1	0.0215068	0.0139726	0.123752		CCL19	-0.133779	0.117379	0.254403		ITPR1	0.107561	0.0371461	0.00378395		ABCF3	-0.120882	0.0414435	0.00353646		ANXA2	-0.00152345	0.0011907	0.200736		HMOX2	-0.000893911	0.000944299	0.343822		CHRAC1	0.00540461	0.00232969	0.0203471		BCKDHB	0.00735484	0.00323035	0.0227987		CHI3L1	0.0215068	0.0139726	0.123752		DCBLD2	0.359115	0.345893	0.299165
TPST1	0.0921656	0.0598972	0.12387		DNAJA4	-0.0789139	0.0692525	0.25449		SECISBP2	0.0991418	0.0342976	0.00384464		ZSCAN16	-0.394937	0.135408	0.00353827		KIAA1467	-0.000854587	0.000668482	0.201109		PAM	-0.000178478	0.000188598	0.343974		PLCG1	0.00219712	0.000947083	0.0203472		OSBP2	0.00370106	0.00162556	0.0227992		TPST1	0.0921656	0.0598972	0.12387		UBXN1	-0.384379	0.370362	0.299341
COLGALT1	-0.104615	0.0680041	0.123959		FUOM	-0.0532136	0.0467388	0.254899		LIN9	0.246118	0.0851522	0.00384834		CHRAC1	0.444517	0.152432	0.00354352		CSRP1	-0.00125539	0.000983639	0.20186		EPPK1	0.000239574	0.000253581	0.344779		PDIA5	0.00113625	0.000490079	0.0204217		TIGD2	0.00538375	0.00236555	0.0228522		COLGALT1	-0.104615	0.0680041	0.123959		IL6R	-0.0261903	0.0252718	0.300041
MAX	0.0727778	0.0473387	0.124199		RAB2B	0.0604882	0.0531414	0.255016		CTD-3065J16.6	-0.0821515	0.0284374	0.00386644		RELL2	-0.17234	0.0591268	0.0035597		TIMP2	0.00183164	0.00143682	0.202385		CD2	0.00196095	0.00207647	0.344981		AC018766.4	-0.00167485	0.000722668	0.0204717		SOX30	0.002437	0.0010708	0.0228534		MAX	0.0727778	0.0473387	0.124199		DPP6	-0.111983	0.108223	0.300789
LEFTY2	-0.0727778	0.0473444	0.124244		DMP1	0.20877	0.183431	0.255063		C7orf61	0.838594	0.290319	0.00387049		SLC6A13	0.182628	0.0626952	0.00358025		COLEC12	-0.00181574	0.00142694	0.203207		OGFR	0.000707936	0.000749799	0.345084		AC008268.2	-0.00151501	0.000653733	0.0204779		TGS1	0.0015547	0.000683227	0.0228743		LEFTY2	-0.0727778	0.0473444	0.124244		ANGPTL1	0.0930523	0.0902338	0.30243
CST5	0.02075	0.0135	0.124284		KLK1	0.0111732	0.00981919	0.255164		RP11-73M18.9	-0.035171	0.0121781	0.00387626		PPP1R3B-DT	0.125195	0.0429866	0.00358654		PLXNA4	-0.0014598	0.00114834	0.20365		MPO	-0.000381455	0.000404595	0.34578		CASP8AP2	0.00273498	0.00118043	0.020507		AKT1	0.00695689	0.00305829	0.0229198		CST5	0.02075	0.0135	0.124284		FOXO1	-0.378065	0.36686	0.302755
STX8	-0.215714	0.140548	0.12483		GGT1	-0.0399355	0.035156	0.255978		RP3-414A15.11	-0.22096	0.0765278	0.00388544		GANAB	-0.148213	0.0509129	0.00360143		FCGR3B	0.000308895	0.000243006	0.203679		GGCT	0.000834911	0.000885583	0.345793		PTPRVP	0.00170434	0.000735619	0.0205103		MEFV	0.00603747	0.00265569	0.0230014		STX8	-0.215714	0.140548	0.12483		ROBO1	0.127545	0.123824	0.302986
DNER	0.0855556	0.0557524	0.124891		SCN4B	0.0160085	0.0141075	0.256478		MRVI1	-0.0548598	0.0190055	0.00389529		ZPBP2	-0.19483	0.0669377	0.00360722		EGFL6	-0.00175651	0.00138371	0.204291		COL24A1	-0.000546681	0.000580002	0.345911		AC002511.3	-0.0014922	0.00064432	0.0205624		ARNT	-0.00125206	0.000550762	0.0230061		DNER	0.0855556	0.0557524	0.124891		CCL8	0.0337762	0.0329328	0.305076
ANKRD27	-0.278	0.181235	0.125049		DAPK2	0.0242184	0.0213576	0.256818		CFLAR-AS1	-0.160378	0.0555967	0.00391834		NPIPB13	0.34066	0.117087	0.00362045		HSPA1B	0.00237968	0.00187591	0.204601		KITLG	-0.0016023	0.00170088	0.346172		PRR13	0.00558628	0.00241213	0.0205629		PI4KAP2	-0.000809333	0.000356051	0.0230213		ANKRD27	-0.278	0.181235	0.125049		RPE	-0.489523	0.478382	0.306171
FH	-0.0933333	0.0609163	0.125484		MINDY1	-0.065786	0.0581703	0.258089		HARBI1	0.400199	0.138737	0.00391925		LINC02980	-0.694499	0.238848	0.00364098		SEMA3G	-0.00166292	0.00131302	0.205342		CNTNAP2	0.000176503	0.00018818	0.348271		METTL8	0.00718708	0.00310543	0.020648		OTULIN	0.0028012	0.00123241	0.0230292		FH	-0.0933333	0.0609163	0.125484		CLEC10A	0.0500285	0.0489038	0.306309
CYTL1	0.0492424	0.032184	0.12601		SUSD1	0.0693417	0.0613864	0.258647		IGHV6-1	-0.244209	0.0847196	0.00394461		HIP1R	-0.558348	0.192179	0.00366835		AOC2	-0.00229144	0.00181293	0.206252		IGFBP4	-0.00190256	0.00202871	0.348338		PLAC9	-0.00186724	0.000807015	0.0206808		MESP1	-0.00287793	0.00126676	0.0230939		CYTL1	0.0492424	0.032184	0.12601		ALPP	-0.0583486	0.057135	0.30714
FAIM	-0.0433929	0.0283929	0.126438		KITLG	0.176851	0.157213	0.260626		ANKRD50	0.0857037	0.0297318	0.00394461		RNF152	-0.351468	0.121001	0.00367637		ASPH	0.00139114	0.00110178	0.206722		PLB1	-0.000100794	0.000107506	0.348466		ZBTB42	0.00292535	0.00126438	0.0206859		CTNS	0.00074855	0.000329555	0.0231231		FAIM	-0.0433929	0.0283929	0.126438		MMP7	-0.0989299	0.0969234	0.307396
DARS	0.154545	0.101227	0.12683		EGFL7	-0.0650401	0.0579125	0.261406		PRR14L	0.620994	0.215498	0.00395577		TRAPPC6B	-0.899254	0.309591	0.00367663		MMAB	0.00242424	0.00192076	0.206903		ROR1	-0.000322398	0.000344052	0.348728		SLC30A9	-0.0056498	0.00244193	0.0206861		STAG1	0.00715592	0.00315046	0.0231236		DARS	0.154545	0.101227	0.12683		CTHRC1	-0.1628	0.159723	0.308076
ITGA2	0.148889	0.0975953	0.127116		PTPRS	0.0357009	0.0318814	0.262797		PLEC	-0.409794	0.14221	0.00395645		GUCA1B	0.423566	0.145838	0.00368017		HEXB	-0.000603107	0.00047837	0.207398		CD72	-0.000655489	0.000699665	0.34883		NAF1	0.00268408	0.00116025	0.0207021		CDK9	-0.00579638	0.00255306	0.0231855		ITGA2	0.148889	0.0975953	0.127116		OPLAH	0.144551	0.14188	0.308286
PTEN	0.334615	0.219587	0.127549		MFAP4	0.0443399	0.0396053	0.262907		ZNF655	-0.353365	0.122638	0.00395967		CKS2	0.664631	0.228869	0.00368456		RBP7	-0.00110248	0.00087595	0.208169		SPINK2	0.000230061	0.000246137	0.349949		DUSP16	0.00280723	0.00121441	0.0208001		RASL12	-0.00314935	0.00138727	0.0231971		PTEN	0.334615	0.219587	0.127549		CAMKK1	0.0990726	0.0973521	0.308833
GUK1	-0.150816	0.0989933	0.127634		CTRL	0.124228	0.111008	0.263102		PNMT	-0.393129	0.136442	0.00396059		BPTF	0.317697	0.109412	0.00368819		LGMN	0.000963063	0.000765554	0.208394		SORBS1	-0.00212426	0.00228333	0.352199		C16orf74	-0.000808697	0.00034992	0.020828		RPL3P4	-0.00313123	0.00137982	0.0232496		GUK1	-0.150816	0.0989933	0.127634		CHI3L1	0.0431148	0.0423715	0.308895
CHIT1	-0.095	0.0623876	0.127824		DEFB4A_DEFB4B	0.140734	0.125764	0.263125		CPEB3	-0.265953	0.0923357	0.00397314		TMEM104	0.399026	0.137523	0.00371356		MAPKAPK2	0.00226911	0.00180397	0.208448		RRM2	0.00181327	0.0019513	0.352752		ADAM28	0.00114563	0.000495746	0.0208377		ITGA6	0.00469411	0.00206925	0.0232983		CHIT1	-0.095	0.0623876	0.127824		ADGRE5	-0.119671	0.117977	0.310415
DGCR14	0.120556	0.0792209	0.128068		CD34	0.129514	0.115742	0.263145		RP11-728F11.4	0.3764	0.130718	0.00398339		GTF2H1	0.0873466	0.0301131	0.00372432		NPW	-0.00198594	0.0015825	0.209502		IL1R2	0.000169734	0.000182828	0.353209		CDC25A	0.00257733	0.0011156	0.0208741		UTP6	0.00211515	0.000932469	0.0233087		DGCR14	0.120556	0.0792209	0.128068		IL15RA	-0.11163	0.110081	0.310547
MSMB	0.139167	0.0916663	0.128967		NCR1	0.0432849	0.0387057	0.263435		NAAA	0.15317	0.0531985	0.00398662		DCTN5	-0.105746	0.0364677	0.00373487		PLXNA1	0.00050186	0.000400544	0.210225		INHBB	0.000246168	0.00026532	0.353502		AGAP8	0.00116924	0.000506498	0.020972		PSMB7	0.00219728	0.000969249	0.0233909		MSMB	0.139167	0.0916663	0.128967		ADAMTS13	-0.0792831	0.0782055	0.310689
ARFIP1	-0.266809	0.176043	0.129623		LEP	0.248535	0.222299	0.26356		MCM6	0.052586	0.0182704	0.0039995		SYK	0.382475	0.131948	0.00374746		HDHD3	0.000672417	0.00053676	0.210303		PKD2	-0.000965719	0.00104094	0.353546		IGHG3	-0.000918419	0.00039797	0.0210124		GOLGA8R	0.00254836	0.00112458	0.0234479		ARFIP1	-0.266809	0.176043	0.129623		F13B	-0.0550731	0.054345	0.310871
CRYBB1	-0.129	0.0851401	0.129734		TNFAIP2	-0.146026	0.130664	0.263752		UAP1L1	0.0662331	0.0230221	0.0040155		ZSCAN23	0.0850443	0.0293393	0.00374779		PYGL	0.00180926	0.00144846	0.211631		CTHRC1	-0.000551748	0.00059515	0.353889		F5	-0.000401312	0.000173918	0.021028		SLC25A34	0.000556972	0.000245978	0.0235548		CRYBB1	-0.129	0.0851401	0.129734		RPL14	0.433367	0.427973	0.311249
HRG	0.101429	0.0669536	0.129796		ACRBP	-0.0622206	0.0558655	0.265384		METTL16	-0.233437	0.0811869	0.00403642		CDIPTOSP	0.0573217	0.0197871	0.00376843		GCLM	-0.00146435	0.00117283	0.211825		TRIM40	0.000374741	0.000404837	0.354623		MIR3176	0.000511378	0.000221625	0.0210326		IL1R1	-0.00505909	0.0022343	0.0235567		HRG	0.101429	0.0669536	0.129796		LRCH4	0.393798	0.389059	0.311452
GAA	-0.04	0.0264102	0.129883		LRIG1	0.0115945	0.0104238	0.266002		PAX8	0.073686	0.0256294	0.0040396		IGKV1-27	0.404101	0.139615	0.00379884		KLKB1	-0.000292912	0.000235461	0.213501		TPPP3	-0.00134926	0.00146009	0.355437		HLA-DQB1	0.000508334	0.000220315	0.0210377		CFAP61	0.00158169	0.000698647	0.0235778		GAA	-0.04	0.0264102	0.129883		TCTN3	0.0434411	0.0429711	0.312046
VWA1	0.176	0.116213	0.12991		ATP6V1G2	0.058867	0.052941	0.266166		PRKD3	-0.0756221	0.026304	0.00404123		COA8	0.295642	0.102163	0.00380597		BOC	-0.00121128	0.000973756	0.213527		IL12B	-0.000169359	0.000183329	0.355592		LOH12CR1	0.00683042	0.00296066	0.0210513		ACTBP8	0.000429232	0.000189621	0.0235965		VWA1	0.176	0.116213	0.12991		PSMG3	-1.74276	1.72628	0.312712
PATE4	0.103077	0.068091	0.130074		CST3	0.0355376	0.0319609	0.266177		SPN	0.26209	0.0912137	0.00406134		JAZF1	0.267946	0.09261	0.00381252		HRG	-0.0003998	0.000321548	0.213736		IL12A_IL12B	-0.000174502	0.000188897	0.355594		OCM	0.000788757	0.00034193	0.0210671		PDLIM7-AS1	0.00314346	0.00138874	0.0236028		PATE4	0.103077	0.068091	0.130074		DSC2	-0.12838	0.127217	0.312906
POLM	-0.150714	0.0996591	0.130458		FOLH1	-0.105754	0.0952443	0.266853		RBCK1	0.0675253	0.0235028	0.00406507		MINDY1	-0.329405	0.113912	0.00383108		LRIG3	0.000495475	0.000398637	0.213896		SUSD4	0.000231855	0.000251163	0.355942		LSM7	-0.000422547	0.000183188	0.0210756		LNPK	0.00110437	0.000487968	0.0236239		POLM	-0.150714	0.0996591	0.130458		FGFBP1	-0.23367	0.231656	0.313122
LIPN	0.205605	0.136095	0.130853		OBP2B	-0.0159344	0.014356	0.267022		TLR1	0.36142	0.125843	0.00407892		PAXIP1-AS2	-0.321534	0.111193	0.00383188		NRK1	0.0016655	0.00134186	0.214537		C1QTNF5	-0.000788911	0.000855037	0.356183		MESP1	-0.000862032	0.000373765	0.0210913		LRRC59	0.0057259	0.00253005	0.023626		LIPN	0.205605	0.136095	0.130853		HSPA1A	-0.485046	0.481983	0.314245
SAA1	0.0978571	0.0648497	0.131303		SOST	0.176953	0.159472	0.267163		ATP6V0A2	0.224119	0.078075	0.00409735		MCM6	0.206708	0.0715427	0.00386104		ENGASE	0.00027808	0.000224097	0.214645		CCL16	-0.000122627	0.000133138	0.357023		PRIM1	-0.00102091	0.000442676	0.0210983		ADAL	-0.00130971	0.000578875	0.0236656		SAA1	0.0978571	0.0648497	0.131303		CDA	-0.0640462	0.0636423	0.314249
B3GALT6	0.268571	0.178034	0.131417		RELT	0.0303824	0.0274042	0.267568		LHFP	0.1588	0.0553316	0.00410505		RAB3GAP1	-0.566854	0.19637	0.00389361		SEZ6L	-0.0012816	0.00103308	0.21477		SSC4D	-0.000249313	0.000271479	0.358435		RP4-647C14.3	-0.000893862	0.000387669	0.0211256		CNN3	-0.00260711	0.00115295	0.0237432		B3GALT6	0.268571	0.178034	0.131417		SPINK8	0.067453	0.0670282	0.314253
FAM49B	0.252	0.167061	0.131444		CTSL	-0.0626058	0.0564713	0.26759		SSH2	0.0516374	0.0179971	0.004115		TRMT61A-DT	0.947999	0.328778	0.00393406		ARHGEF25	0.00195982	0.00158509	0.216306		CXCL17	-0.0013804	0.00150453	0.358883		ABO	-0.000373927	0.0001622	0.0211475		ARHGAP31-AS1	-0.00238829	0.00105635	0.0237661		FAM49B	0.252	0.167061	0.131444		SARG	0.397524	0.395344	0.314649
KRT5	-0.184615	0.122586	0.132064		C3	-0.0899401	0.0811752	0.267872		LINC00526	0.295508	0.103109	0.00415724		GNB3	0.441637	0.15329	0.00396348		KLB	-0.00205478	0.00166281	0.216559		GPR37	-0.000125067	0.000137003	0.361305		ZNF239	0.00613503	0.00266313	0.0212401		LINC00299	-0.00297684	0.00131725	0.0238276		KRT5	-0.184615	0.122586	0.132064		SERPINB6	0.159527	0.159018	0.315765
NCAM1	0.215455	0.143351	0.132842		BTD	0.013818	0.0124735	0.267955		CCDC6	-0.126436	0.0441182	0.00415904		ATP5F1A	0.320739	0.111356	0.00397287		A1BG	0.000316475	0.000256105	0.216561		SETMAR	0.000388321	0.000426503	0.362571		INSIG1	0.00330661	0.001436	0.0212978		ZFP90	0.00166666	0.000737914	0.0239073		NCAM1	0.215455	0.143351	0.132842		CD164L2	0.053482	0.0533598	0.316203
MAN1A2	-0.138529	0.0922897	0.133348		AGRP	0.124647	0.112556	0.268109		TIMMDC1	-0.303725	0.105988	0.00416144		FHIP1A	0.270817	0.0940304	0.00397554		PXDN	-0.000862533	0.00069825	0.216727		SCP2	-0.00185659	0.00204033	0.36285		Metazoa_SRP	-0.000993442	0.000431543	0.0213311		TBC1D8-AS1	0.00144205	0.000638637	0.0239449		MAN1A2	-0.138529	0.0922897	0.133348		DNAJC6	-0.349654	0.349525	0.317132
HMG20B	0.363684	0.242621	0.133878		OGN	-0.0160724	0.0145179	0.268263		RBL2	0.120681	0.042135	0.00418118		NUSAP1	-0.230769	0.0801674	0.00399457		RFK	0.00224777	0.00182019	0.216865		CLEC4C	-0.000101198	0.000111374	0.363547		RUNDC3B	0.00233659	0.00101503	0.0213358		SLC16A14	0.00385245	0.00170636	0.0239641		HMG20B	0.363684	0.242621	0.133878		CEP43	0.347486	0.34736	0.317135
ELMO1	0.156	0.104095	0.133968		PDIA5	-0.0376916	0.0340582	0.268431		NDFIP1	0.0985429	0.0344126	0.00418898		USP32P3	-0.084084	0.0292177	0.004004		GMPR2	-0.000532804	0.000432426	0.217901		TIE1	-0.00044277	0.000488302	0.364536		DNAJC4	0.00393473	0.00170982	0.0213776		ZNF205	0.00155873	0.000690466	0.0239761		ELMO1	0.156	0.104095	0.133968		MATN2	0.0627621	0.0627697	0.317369
GNLY	-0.0521053	0.0347732	0.134021		CNDP1	-0.0334162	0.0302259	0.268922		ZNF358	-0.628735	0.219779	0.00422619		SRGAP3	-0.122111	0.0424347	0.00400687		TMEM132B	-0.00133289	0.00108321	0.218509		C5	0.000590401	0.000651529	0.364842		RP11-57A19.2	0.00260318	0.00113194	0.0214625		LINC03015	0.00120646	0.0005345	0.0239973		GNLY	-0.0521053	0.0347732	0.134021		SPINK6	0.07131	0.07132	0.317378
ABO	-0.197308	0.131841	0.134507		NCAM1	-0.0349083	0.0316078	0.26941		CLN5	-0.226132	0.0790745	0.00424005		TCP11L1	-0.0753007	0.0261693	0.00400903		CCL4L1	-0.00278097	0.00226143	0.218795		IGSF8	0.000676438	0.000748178	0.365935		NUDCD3	0.0063681	0.00277089	0.0215493		GALNT10	-0.00659528	0.00292206	0.0240041		ABO	-0.197308	0.131841	0.134507		IL7R	-0.0299084	0.0300217	0.31914
LTF	-0.1825	0.12206	0.134871		CRHBP	0.0168639	0.015284	0.269868		SPECC1	-0.100734	0.0352467	0.00426368		HLA-DQB1	-0.0512887	0.0178357	0.00403236		ITPKA	0.00171663	0.00139871	0.219711		SERPINA12	0.000135116	0.000149486	0.366065		SEMA4D	-0.0036461	0.00158651	0.0215509		DAB1	0.00509355	0.00225696	0.0240193		LTF	-0.1825	0.12206	0.134871		FCER2	0.087674	0.0880397	0.319325
BCAN	0.117304	0.0785176	0.13518		RBP5	0.0326603	0.0296625	0.270869		SNX21	-0.162303	0.056808	0.00427614		ENPP7P12	-0.098078	0.0341162	0.00404253		PLEKHA7	0.00121294	0.000989211	0.220137		TNFRSF13B	-0.000831737	0.000920623	0.366287		TDP1	0.00231378	0.00100712	0.0215954		COL23A1	0.00238253	0.00105571	0.02402		BCAN	0.117304	0.0785176	0.13518		PRSS8	-0.238459	0.239716	0.319856
MET	-0.1792	0.120022	0.135423		CTSC	0.0152421	0.0139042	0.272982		DISC1	0.0737539	0.0258307	0.00429992		TATDN2	-0.72566	0.252479	0.0040513		SMOC1	-0.000634336	0.000517966	0.2207		GRAP2	0.00132781	0.00147017	0.366437		RASSF4	-0.00112203	0.000488411	0.0216015		LPCAT4	-0.00863637	0.00382798	0.0240634		MET	-0.1792	0.120022	0.135423		APOA2	-0.398127	0.401453	0.321337
PSAP	-0.0579167	0.0388122	0.13564		IL32	-0.0414994	0.0378609	0.273034		AP003774.1	0.0243649	0.00853524	0.00430888		OR7E161P	0.0860433	0.0299383	0.00405286		NT5DC3	-0.0018288	0.00149427	0.220999		FUT8	0.000113819	0.000126139	0.366882		ZNF384	-0.0021327	0.000928355	0.0216022		LYZL1	0.00197678	0.000877129	0.0242152		PSAP	-0.0579167	0.0388122	0.13564		CPQ	-0.0683318	0.0689249	0.321493
CHGA	-0.0820455	0.0549878	0.135682		MXRA8	0.14096	0.128659	0.273249		FCN1	0.0476471	0.0166929	0.00431265		ZNF763	0.797902	0.277627	0.00405299		HSP90B1	-0.0006126	0.00050116	0.22157		SPAG1	-0.000118652	0.000131574	0.36717		FCF1P2	-0.000407483	0.000177464	0.0216677		CENPH	-0.00135649	0.000602205	0.0242883		CHGA	-0.0820455	0.0549878	0.135682		CCL24	0.0350967	0.0356073	0.3243
ARRB1	-0.17	0.114043	0.136051		BAMBI	-0.217806	0.199128	0.274044		SPRYD4	0.0536016	0.0187857	0.00432656		VWA5B2	0.135065	0.047009	0.00406369		ADH1B	0.000833474	0.000683246	0.222512		HADH	0.00159233	0.00176691	0.367483		TBRG1	0.00342807	0.00149333	0.0216992		ABHD17AP5	0.00050735	0.000225354	0.0243635		ARRB1	-0.17	0.114043	0.136051		ELOA	-0.314418	0.31904	0.324373
SGK3	-0.22087	0.148216	0.136175		LY9	-0.0180025	0.0164898	0.274949		RP1-240K6.3	-0.141495	0.0495912	0.0043278		JAKMIP3	0.0922805	0.0321242	0.00407092		UNC5C	-0.00148207	0.00121526	0.222635		COMT	-0.000184639	0.000205336	0.368546		RAB5A	0.00514519	0.00224134	0.0216994		ZNF557	0.00523957	0.00232745	0.0243726		SGK3	-0.22087	0.148216	0.136175		IL34	-0.0368125	0.0373634	0.324499
TFPI2	0.258182	0.17338	0.136458		JPT2	-0.211014	0.193342	0.275096		EXOSC6	-0.131988	0.0462816	0.00434654		ZNF155	-0.0761592	0.0265192	0.00408072		RAB31	0.000987231	0.000810582	0.223251		SHISA5	0.000769475	0.00085789	0.369752		FGD5-AS1	0.000328252	0.00014303	0.0217334		PRR15	0.00350496	0.00155702	0.0243812		TFPI2	0.258182	0.17338	0.136458		KEL	-0.128718	0.131353	0.327117
NAGPA	0.0325	0.021875	0.137355		GGH	-0.0248385	0.0227608	0.275149		KLC3	-0.123668	0.0433664	0.00434878		JHY	-0.474138	0.165277	0.00412102		LSAMP	-0.00148915	0.00122336	0.223506		PFKFB2	-0.000447069	0.000498795	0.370093		COMMD5	-0.000878213	0.000382844	0.0217951		SLC40A1	-0.00225441	0.00100153	0.0243871		NAGPA	0.0325	0.021875	0.137355		PCDHB15	-0.0706665	0.0721548	0.327396
GFRAL	-0.178333	0.120167	0.137798		CD4	-0.0275598	0.0252686	0.275416		PLTP	0.0402418	0.01412	0.00437222		RNASEH2B	0.716653	0.249855	0.00412718		CCL21	0.00134407	0.00110483	0.223779		ANKRD54	0.00123734	0.00138688	0.372301		SLC12A4	-0.00642522	0.00280107	0.0217995		SMIM4	-0.00738172	0.00328038	0.0244322		GFRAL	-0.178333	0.120167	0.137798		EDAR	-0.0835618	0.0854079	0.327884
SIGLEC12	0.0147009	0.00991453	0.138139		ADAMTS16	-0.0757328	0.0694505	0.275511		AC068831.8	-0.0844046	0.0296257	0.00438529		MTMR4	0.514608	0.179449	0.00413456		ADAMTS13	-0.000224758	0.000184923	0.224208		ICAM4	-0.000776421	0.000872232	0.373383		RP11-443B7.3	-0.000994905	0.000433798	0.0218207		ARHGAP11A	0.00536763	0.00238639	0.0244953		SIGLEC12	0.0147009	0.00991453	0.138139		GLRX	-0.064952	0.0664297	0.328195
ADAMTS5	-0.0291071	0.0196429	0.138389		PMVK	0.080738	0.0742685	0.276989		HIST1H4H	-0.542733	0.190662	0.00441921		STK32A-AS1	-0.174989	0.0610426	0.00414811		FIS1	0.000779391	0.000641541	0.224415		CARHSP1	0.00101727	0.00114301	0.37347		CPT1C	0.00193499	0.000843931	0.0218577		LINC02732	0.00168106	0.000747441	0.024507		ADAMTS5	-0.0291071	0.0196429	0.138389		SIAE	0.119708	0.122564	0.32872
INHBC	-0.288305	0.194772	0.138815		ERBB4	0.0489379	0.0450901	0.277773		PIK3C2A	-0.366998	0.129047	0.00445623		HAVCR1	0.102874	0.0359238	0.00418779		SPON1	-0.00193606	0.00159408	0.224544		DNAJB1	-0.00166929	0.00187649	0.373691		ERO1L	-0.00222638	0.000971116	0.0218714		IFT43	0.00315053	0.00140085	0.024512		INHBC	-0.288305	0.194772	0.138815		PSTPIP2	-0.167727	0.171923	0.329266
CREB3L4	-0.06	0.0405719	0.139179		NPY	-0.0568022	0.0523789	0.278166		RFPL1-AS1	0.120261	0.0423069	0.004475		LINC01128	-0.860291	0.300632	0.00421502		FCRL6	0.000948573	0.000783766	0.226173		CLPS	0.00016389	0.000184365	0.374033		PARP9	0.00600769	0.00262065	0.0218802		RALA	-0.00449841	0.00200039	0.0245274		CREB3L4	-0.06	0.0405719	0.139179		CCL25	-0.0363526	0.0372761	0.329448
GOLM1	-0.105	0.0710312	0.139348		PRDX1	-0.144526	0.133617	0.279412		CTB-129O4.1	0.0574774	0.020236	0.00450636		PALD1	-0.69557	0.243122	0.00422316		PTPRU	-0.00135649	0.00112128	0.226368		MET	-0.000548543	0.000618654	0.375255		SGSM3	-0.0026511	0.00115668	0.0219057		SCAP	-0.0042415	0.00188615	0.0245278		GOLM1	-0.105	0.0710312	0.139348		NID2	0.0428771	0.0440995	0.330911
FJX1	-0.136667	0.0924815	0.139468		SUSD2	0.0195123	0.0180905	0.28077		TBC1D13	-0.737629	0.259708	0.00450827		MIXL1	-0.125624	0.0439304	0.00424148		GSS	-0.000526814	0.000436254	0.227207		MEGF10	0.000204889	0.000231127	0.37536		GHITM	-0.00279504	0.00122019	0.0219837		FAM106A	0.00122875	0.000546436	0.0245343		FJX1	-0.136667	0.0924815	0.139468		CD6	0.0349155	0.0360308	0.332523
KLK7	-0.105714	0.0717487	0.140644		YJU2	-0.183136	0.169793	0.280775		RPP40	-0.117987	0.0415639	0.00452991		ORMDL3	-0.192685	0.067395	0.00424932		ENG	-0.000763747	0.000632755	0.227425		GNAS	-0.00112828	0.00127396	0.375809		SLC7A7	0.00134545	0.000587425	0.0219969		NPPA	-0.00324562	0.00144372	0.0245705		KLK7	-0.105714	0.0717487	0.140644		ST3GAL1	0.109562	0.113119	0.332768
SEZ6L	-0.134167	0.0910732	0.140704		CD59	0.0419753	0.0389307	0.280943		ADRM1	0.284919	0.100393	0.00453921		CNIH3-AS2	-0.279834	0.0979296	0.00426995		CFHR1	0.00237707	0.00197045	0.227678		CD59	0.000386125	0.000436585	0.376469		BSN	0.00209538	0.000914874	0.0220008		PRLHR	0.00307406	0.00136767	0.024597		SEZ6L	-0.134167	0.0910732	0.140704		CCL18	0.0498587	0.0514805	0.332796
S100A16	0.0636842	0.0432505	0.140899		SKAP1	0.188579	0.175052	0.281359		FAM160A1	0.113764	0.0400895	0.00454322		ELAVL2	-0.375741	0.131493	0.00427009		MANF	-0.00181514	0.00150528	0.227874		PPP2R5A	-0.000919608	0.0010418	0.377393		PMF1	0.00190756	0.000833076	0.0220344		LINC02189	0.000571255	0.000254166	0.0246035		S100A16	0.0636842	0.0432505	0.140899		IL18	0.0855489	0.088372	0.333017
SVEP1	0.164804	0.11196	0.141023		GPC5	0.0113094	0.010502	0.281532		RP11-13J8.1	0.232574	0.0819575	0.00454339		RAPSN	-0.229911	0.0805144	0.00429655		ECI2	0.000913171	0.000757369	0.227927		VASN	-0.000192563	0.000218151	0.377395		AFAP1	-0.0029327	0.00128083	0.0220396		LRRC56	-0.00248137	0.00110432	0.0246414		SVEP1	0.164804	0.11196	0.141023		MDM1	-0.138184	0.142856	0.333398
POSTN	-0.174444	0.118733	0.141775		ERN1	-0.0453189	0.0421881	0.282728		GSDMA	-0.36831	0.129865	0.00456679		JMJD1C	0.480433	0.168288	0.00430604		SERPINA10	-0.000178686	0.000148208	0.227957		EGFLAM	0.000172803	0.000196052	0.378094		GPR160	-0.000484072	0.00021142	0.0220434		PODN	0.00664162	0.00295658	0.0246791		POSTN	-0.174444	0.118733	0.141775		FBP1	-0.0936012	0.0967698	0.333416
TAPBPL	0.00992481	0.00676692	0.142467		SPINK6	0.0248035	0.0231161	0.283272		TMEM106B	0.607286	0.214152	0.00457151		GRIK2	0.47753	0.167279	0.00430786		NT5C3L	-0.000206077	0.000171069	0.228341		SEZ6L2	0.00057032	0.000647424	0.378369		B3GAT1	0.00839543	0.00366743	0.0220686		DECR2	0.00238987	0.00106406	0.0247051		TAPBPL	0.00992481	0.00676692	0.142467		HMBS	0.2546	0.26323	0.333436
CD8A	-0.041	0.028	0.143116		SAA4	-0.026229	0.0244447	0.283275		ZKSCAN5	-0.0918951	0.0324221	0.00459219		MCCD1P1	-0.0392634	0.0137577	0.00431828		C1S	-0.000312815	0.000260009	0.22894		PMVK	-0.000736745	0.000836417	0.378407		PARP12	-0.00399495	0.0017453	0.0220808		RNF6	0.00327858	0.00145998	0.0247273		CD8A	-0.041	0.028	0.143116		IGHMBP2	0.344855	0.357027	0.33409
S100A14	-0.134444	0.091934	0.143631		SERPINE2	-0.0165141	0.0154038	0.283684		RNF141	0.115855	0.0408814	0.00459789		NUDT19P5	-0.0784769	0.0275034	0.00432601		PGLYRP3	-0.0025051	0.00208281	0.229073		ADAMTS8	-0.000186134	0.000211323	0.378423		FAM225A	0.00116678	0.000509987	0.022146		RMDN1	-0.00450146	0.00200459	0.024731		S100A14	-0.134444	0.091934	0.143631		MAP4K5	0.189232	0.196281	0.335001
SCG3	0.0704255	0.0481724	0.143756		CALCOCO1	0.0874548	0.0816008	0.283838		GDAP1	0.20455	0.0722287	0.00462606		LINC00484	0.426639	0.149602	0.00434693		DPY30	-0.00175808	0.00146277	0.229409		SPINK6	0.000230007	0.000261371	0.378858		PRSS53	-0.00213038	0.000931211	0.022152		DMAP1	-0.00770571	0.00343231	0.0247651		SCG3	0.0704255	0.0481724	0.143756		PGLYRP1	-0.102994	0.106873	0.335192
GP1BA	-0.0856	0.058618	0.144207		LSP1	0.0623377	0.0582878	0.284853		C7orf43	-0.30845	0.108936	0.00463317		ARHGAP19	-0.17889	0.0627305	0.00434837		H6PD	0.000249439	0.000207601	0.229545		MSR1	-0.00025036	0.000284691	0.379178		NME6	-0.000902717	0.000394595	0.0221548		DECR1	0.00412169	0.00183598	0.0247711		GP1BA	-0.0856	0.058618	0.144207		ATXN3	-0.0959086	0.0995575	0.335373
CLSTN2	-0.0663415	0.0454324	0.144229		UROS	-0.0787162	0.0736568	0.28521		ATXN3	0.735714	0.260077	0.00467181		FURIN	-0.588402	0.206416	0.00436422		MYBPC1	0.00140547	0.00117005	0.229672		SPINK5	0.00020327	0.000231169	0.37923		RRP7B	0.00342163	0.00149569	0.0221573		THA1P	0.00157938	0.00070356	0.0247787		CLSTN2	-0.0663415	0.0454324	0.144229		AFAP1	-0.0253069	0.0263233	0.336358
CD7	-0.0702222	0.0480973	0.144289		SLMAP	-0.122069	0.114227	0.285226		MPO	-0.0755139	0.0267167	0.0047065		TMEM170B	0.146021	0.0512393	0.00437481		CROT	0.00032284	0.000268931	0.229962		SCARA5	-0.000281801	0.000320488	0.379246		RP11-109N23.6	-0.000527235	0.000230503	0.0221767		CABYR	-0.00255616	0.00113914	0.0248366		CD7	-0.0702222	0.0480973	0.144289		PDE5A	-0.159403	0.165826	0.336418
TREML1	-0.135556	0.0928732	0.144406		IGSF8	0.0711928	0.0666274	0.285285		ALG3	-0.171572	0.0607202	0.00471888		CASKIN1	0.707485	0.248296	0.0043807		CBR3	-0.000306858	0.000256065	0.230777		CPTP	0.0019926	0.00226701	0.379424		CCNJL	-0.00201093	0.000879415	0.0222152		ZNF624	-0.00136764	0.000609565	0.0248561		TREML1	-0.135556	0.0928732	0.144406		AHCY	-0.0935774	0.0974115	0.336733
GM2A	0.127	0.0870819	0.144731		ENTPD6	-0.014097	0.0132068	0.285789		TTLL12	-0.600336	0.212498	0.00472609		SAA4	0.283446	0.0995004	0.00438999		LILRA4	-0.000866177	0.000723245	0.231063		SAMD9L	0.000305882	0.000348358	0.379907		COL6A1	0.000927668	0.000405831	0.0222632		PPIC	0.00312916	0.00139565	0.0249562		GM2A	0.127	0.0870819	0.144731		F11	0.0633284	0.0659307	0.336788
QDPR	0.0335714	0.0230952	0.146055		MEGF9	0.0291271	0.0272937	0.285895		RYBP	0.062075	0.0219778	0.00473629		LIMS1-AS1	0.32917	0.11557	0.00439639		PGM2	-0.00174234	0.00145586	0.231394		RTN4R	0.000323397	0.0003686	0.380289		RP11-1149O23.3	-0.000502977	0.000220091	0.0222948		DOCK2	-0.00380877	0.00169901	0.0249771		QDPR	0.0335714	0.0230952	0.146055		BACH1	0.533143	0.555146	0.336872
NME4	0.128	0.0880855	0.146187		TNXB	-0.019409	0.0182062	0.286394		FIBP	-0.089675	0.0317572	0.00474629		TPI1P2	-0.512522	0.179976	0.00440327		COL15A1	-0.000738095	0.000617349	0.231857		SERPINA9	-0.000185773	0.000211955	0.380773		TAGLN	0.00345268	0.00151087	0.0222996		LDHAL6EP	0.000787658	0.000351445	0.0250131		NME4	0.128	0.0880855	0.146187		GOLGA3	0.215156	0.224534	0.337945
JUND	0.225	0.154867	0.146262		VSTM1	-0.0127747	0.011985	0.286473		HDAC7	-0.356233	0.126159	0.00474759		CHCHD2	-0.375954	0.132019	0.00440332		ENPP6	-0.00197935	0.00165568	0.231894		HPGDS	0.000182705	0.000208596	0.381096		STX16	0.00419313	0.0018349	0.0223007		WBP2	-0.00458901	0.00204807	0.0250491		JUND	0.225	0.154867	0.146262		CD72	0.185508	0.193759	0.338357
CSRP1	-0.126	0.0867734	0.146485		OTOA	-0.164894	0.155027	0.28749		RP11-320N21.1	-0.452123	0.160144	0.00475417		FRAT1	-0.74206	0.2607	0.00442141		UST	0.00103122	0.00086351	0.232391		NAGPA	0.000255815	0.000292199	0.381312		BAD	-0.00323751	0.00141676	0.0223043		RALGAPA1	-0.000729687	0.000325832	0.0251261		CSRP1	-0.126	0.0867734	0.146485		TOR1AIP1	0.0336106	0.0351396	0.338826
OLA1	-0.0864706	0.0596345	0.147056		VAMP5	0.111908	0.105291	0.287852		DIAPH1	-0.384321	0.136269	0.00479766		TPX2	-0.561988	0.197482	0.00443051		NME4	0.00115687	0.00096889	0.232472		PRDX1	0.00132003	0.00150981	0.381955		AC013264.2	-0.0025291	0.00110708	0.0223433		OPALIN	0.00222071	0.000991744	0.0251431		OLA1	-0.0864706	0.0596345	0.147056		CACYBP	0.227165	0.237684	0.339203
CA1	-0.121	0.0836007	0.147797		PDGFRB	0.00748172	0.00705673	0.289042		CTB-83J4.2	-0.0431513	0.015301	0.00479994		SPATC1	-0.204608	0.0719088	0.00443577		LRRC15	-0.00068465	0.000573975	0.232939		CPA1	-0.000479416	0.00054872	0.382283		MKLN1	0.00573264	0.00250983	0.0223672		CD109-AS1	-0.0017786	0.000794382	0.025158		CA1	-0.121	0.0836007	0.147797		CA6	0.0402202	0.0421582	0.340069
F7	0.0148	0.01024	0.14837		BTC	-0.0208045	0.0196419	0.289513		RP11-632K20.2	0.0591732	0.0209881	0.00481191		AGTRAP	-0.822758	0.289171	0.00443789		MAGI2	0.000268281	0.000225011	0.233143		CA5A	-0.000126757	0.000145342	0.383138		SPINK8	0.00112868	0.000494169	0.0223714		PTPRN2	-0.00519957	0.00232239	0.0251636		F7	0.0148	0.01024	0.14837		PTPRF	0.330755	0.348684	0.342834
ALKBH3	0.172478	0.119349	0.148412		SFRP1	-0.0478357	0.045205	0.289967		C1orf159	0.127724	0.0453107	0.00481951		SNRPD2	0.197604	0.0694965	0.00446397		ENPEP	-0.0006525	0.00054806	0.233826		RANBP1	-0.00147504	0.00169185	0.38329		RP11-152L20.3	-0.002802	0.00122716	0.022412		C20orf203	-0.00199864	0.000892712	0.0251663		ALKBH3	0.172478	0.119349	0.148412		GGCT	-0.222839	0.235147	0.343303
NT5C	-0.190667	0.132014	0.148658		APOH	0.0161716	0.0152932	0.290314		NDUFS5	0.0480344	0.0170414	0.00482195		NDUFAB1	-1.2785	0.449725	0.00447124		ALPPL2	-0.000860661	0.000723246	0.234048		HBQ1	0.000229705	0.000263625	0.383572		ZXDC	0.0037415	0.00163864	0.0224128		LINC02804	0.00158404	0.000707728	0.0252079		NT5C	-0.190667	0.132014	0.148658		NTF3	0.19161	0.202203	0.343327
GC	0.213333	0.148052	0.149602		PCOLCE	0.053124	0.0502705	0.29062		BACE2	0.585809	0.207863	0.00482871		MICU1	0.243057	0.0855031	0.00447379		ESM1	-0.00111461	0.000938002	0.234723		CTRB1	0.000161093	0.000185363	0.384809		TBCE	0.000809825	0.000354694	0.0224208		EFNA3	0.00467016	0.00208741	0.0252671		GC	0.213333	0.148052	0.149602		CD48	0.0464032	0.0490844	0.344467
CRNN	-0.0930435	0.0646037	0.149805		ELN	0.109897	0.104184	0.291504		MLC1	0.399925	0.141997	0.00485616		NDUFS5	0.080578	0.0283492	0.00447845		SPINK4	-0.000543311	0.000457249	0.234748		CXCL8	0.00110045	0.00126814	0.385525		OSGEPL1	-0.0041573	0.0018209	0.0224241		TSC22D1-AS1	-0.00234717	0.00104917	0.025275		CRNN	-0.0930435	0.0646037	0.149805		MDGA1	-0.0223703	0.0236648	0.344506
NCAM2	-0.065	0.0451384	0.149863		FASLG	-0.111643	0.106134	0.292843		USP35	-0.0844039	0.0299725	0.00486194		KIF1C	-0.72101	0.253726	0.00448753		CLSTN1	-0.000163932	0.00013801	0.2349		DPP10	-0.000308754	0.000356166	0.386006		C1orf101	0.00274993	0.00120461	0.0224401		RPS26	-0.000231076	0.000103303	0.0252944		NCAM2	-0.065	0.0451384	0.149863		RNASE3	0.128693	0.136432	0.345538
FER	-0.15125	0.105086	0.150068		NRTN	-0.156193	0.148818	0.293922		SIGLEC7	0.132633	0.0471146	0.00487596		COG4	0.176294	0.0620474	0.00449325		KLK13	-0.0014126	0.00119046	0.235384		MINK1	0.00133117	0.00153672	0.38636		LCMT1	-0.00664475	0.00291106	0.0224546		CAMP	0.00224016	0.00100154	0.0253046		FER	-0.15125	0.105086	0.150068		PTPRB	0.0789063	0.0837265	0.345973
MAPK8	0.211667	0.14717	0.150363		DARS1	0.0943261	0.0898827	0.293978		TUG1	-0.637171	0.226353	0.00487848		FAM50B	0.272402	0.0958853	0.00449841		GNPDA1	-0.00214575	0.00181086	0.236043		GBP4	0.000151657	0.000175133	0.386516		AC018766.5	-0.00190346	0.000834093	0.0224851		ACTN3	0.00400891	0.00179324	0.0253802		MAPK8	0.211667	0.14717	0.150363		NCR3LG1	0.0700426	0.0744666	0.346914
PRSS57	-0.0851493	0.0592294	0.150542		CRISP2	0.0176758	0.0168548	0.29431		ST8SIA6	-0.281215	0.100055	0.00494504		LILRB2	0.669038	0.235579	0.00451173		ARF4	0.00124861	0.00105495	0.23658		CTBS	0.000173698	0.000200701	0.386786		SEC24D	0.00330908	0.00145004	0.0224854		DDX28	-0.00985703	0.00441012	0.0254113		PRSS57	-0.0851493	0.0592294	0.150542		CCL19	-0.309011	0.328915	0.347481
SLAMF6	0.07	0.048694	0.150562		GOLGA3	-0.0867168	0.0827934	0.294921		NUMB	-0.161511	0.0574701	0.00494869		C1orf159	0.124137	0.0437139	0.00451474		RPIA	0.000868395	0.000733731	0.236598		SUMF1	0.000765715	0.000885221	0.38704		SPRY1	0.00323126	0.00141657	0.0225454		PTGR2	0.000710421	0.000317905	0.0254374		SLAMF6	0.07	0.048694	0.150562		SH2B3	-0.360415	0.383656	0.347513
SMPD1	-0.24375	0.169727	0.150966		GLB1	-0.0400229	0.0382197	0.295016		MEPCE	0.420924	0.149818	0.0049608		SMPD5	-0.200584	0.0706403	0.00451819		FAM213A	0.00124139	0.00104938	0.23682		FABP9	0.00103588	0.00119889	0.387571		45721	0.00135126	0.000592405	0.02255		FAM83G	0.00563179	0.00252044	0.0254537		SMPD1	-0.24375	0.169727	0.150966		PHLDB1	-0.552494	0.589069	0.348291
GPC1	0.22	0.153309	0.151284		PLAU	0.0653466	0.0624063	0.295046		BCL10	-0.0951841	0.0338791	0.00496148		JAZF1-AS1	0.0719846	0.0253611	0.0045343		SERPINH1	-0.000939933	0.000795363	0.237298		IGFBP2	-0.0014193	0.00164321	0.38773		CACNA2D3	0.00191428	0.000839362	0.0225702		SCD	-0.003999	0.00179121	0.0255773		GPC1	0.22	0.153309	0.151284		KLK11	-0.0619372	0.0661944	0.349435
METAP1	-0.201667	0.140699	0.151766		TCL1A	-0.0313739	0.0300742	0.296849		NRBF2	-0.0868899	0.0309282	0.00496331		C1orf162	-0.574158	0.202316	0.00454067		IGFBP1	0.00140825	0.00119405	0.238245		OMP	-0.000482837	0.000560236	0.388772		CTC-479C5.12	-0.00357842	0.00156907	0.0225724		L3MBTL1	0.0116117	0.00520344	0.0256451		METAP1	-0.201667	0.140699	0.151766		TNFAIP2	-0.226461	0.242029	0.349439
CLSTN1	-0.342632	0.239231	0.152081		PCDH7	0.0793926	0.0761452	0.297112		SIGLEC9	0.128246	0.0456502	0.00496458		TMEM225B	-0.0913348	0.0321927	0.00455211		COMP	0.00259529	0.00220067	0.238271		CANT1	-0.000597263	0.000694769	0.389978		DUSP3	0.00463777	0.00203381	0.0225877		ALDH3A1	-0.00169395	0.000759179	0.0256616		CLSTN1	-0.342632	0.239231	0.152081		MAVS	0.301665	0.322447	0.349504
PDLIM1	-0.171538	0.119862	0.152392		RPE	0.163788	0.157643	0.298816		DUS3L	0.0448094	0.0159512	0.00496733		ZNF19	-0.205881	0.0726241	0.00458417		MENT	-0.00185598	0.00157541	0.238758		SNAP25	0.000738509	0.000859226	0.390062		MAP3K6	0.00480216	0.00210601	0.0225951		CAPN15	0.00131704	0.000590318	0.0256762		PDLIM1	-0.171538	0.119862	0.152392		LEP	0.763516	0.81789	0.350552
PLXNB2	0.107447	0.0753512	0.153884		CCL13	-0.0409528	0.0394908	0.299726		GAREML	-0.473415	0.16871	0.00501467		LINC02544	0.0521466	0.0183984	0.00459258		APOBEC3G	-0.00206239	0.00175186	0.239092		RNASE3	0.000328294	0.000382478	0.390707		TMEM92	0.00608498	0.00266872	0.0226008		RBM15-AS1	0.00193494	0.000867543	0.0257231		PLXNB2	0.107447	0.0753512	0.153884		DFFA	0.283789	0.304028	0.350598
MANBA	-0.0907143	0.0636565	0.15414		MDGA1	-0.00785735	0.00758016	0.299937		MTMR4	0.382575	0.136341	0.00501597		GPR180	-0.0577023	0.020378	0.00463156		LRRTM4	0.00250916	0.00213437	0.239757		MRI1	-0.00023829	0.000277731	0.390899		MARK4	-0.00666872	0.0029248	0.0226042		ZNG1A	0.00183576	0.000823633	0.0258237		MANBA	-0.0907143	0.0636565	0.15414		PLAU	-0.185775	0.199207	0.351041
ACYP2	0.198571	0.139417	0.154359		FDX1	-0.179417	0.173097	0.299963		NEFH	0.0858159	0.0305833	0.00501646		RPS17P1	-0.265209	0.0936759	0.00463833		GLRX2	0.00139229	0.00118449	0.239821		CEACAM21	-7.80541e-05	9.10389e-05	0.39124		RAD9A	0.00187088	0.000820611	0.0226162		ARMH1	-0.00373066	0.00167427	0.0258653		ACYP2	0.198571	0.139417	0.154359		DBH	-0.027027	0.0290072	0.351474
CDH5	-0.2	0.140584	0.154841		MYO9B	-0.208485	0.201605	0.301077		TIGD5	-0.498512	0.177759	0.00504071		NSA2	-0.227341	0.0803017	0.00463906		ADH5	-0.000767375	0.000652849	0.239825		NT5E	0.000142319	0.000166026	0.391329		RP11-443B7.1	0.00158389	0.000694788	0.0226269		SDR9C7	0.00258073	0.00115888	0.0259535		CDH5	-0.2	0.140584	0.154841		IL17RB	0.0307079	0.0329649	0.351577
CASC4	-0.379412	0.267083	0.15544		KIF1C	-0.121333	0.117511	0.301826		BCL2L1	0.407437	0.145296	0.00504449		NELFE	-0.613033	0.216658	0.00466202		PILRA	-8.94915e-05	7.63875e-05	0.241379		SEZ6L	0.000503798	0.000587904	0.391478		ZMYM2	0.00372536	0.00163432	0.0226403		CPSF4L	0.000699403	0.000314112	0.025974		CASC4	-0.379412	0.267083	0.15544		CEP170	-0.38922	0.418618	0.352488
WFDC1	-0.0345455	0.0243182	0.155444		F7	0.0167385	0.0162127	0.301868		USP6NL-IT1	-0.175516	0.0626279	0.00507057		PIGU	-0.240801	0.0851047	0.00466251		COL3A1	0.00227478	0.0019425	0.241576		EVI5	-0.00062226	0.00072643	0.391666		LRRC37B	-0.00110669	0.000485513	0.022642		CASP1P2	0.00193623	0.000869725	0.0259968		WFDC1	-0.0345455	0.0243182	0.155444		RBKS	0.0689478	0.0742099	0.352842
YWHAB	0.0711111	0.0501289	0.156026		CCL26	0.0446294	0.0433209	0.302913		SPRYD3	-0.16297	0.0581571	0.00507493		SLC35D2	-0.597091	0.211104	0.00467777		GRHPR	0.00326074	0.00279401	0.243192		GPRC5C	0.000682834	0.000798179	0.39228		ANXA1	-0.00152689	0.000670019	0.0226744		SMARCA2	-0.00589784	0.00264947	0.0260112		YWHAB	0.0711111	0.0501289	0.156026		IL18BP	-0.20461	0.220577	0.353609
CRYZ	-0.083125	0.0586513	0.156403		MFAP5	0.044021	0.0427456	0.303086		RABGEF1	-0.330968	0.118135	0.00508466		C17orf75	-0.382637	0.135345	0.00469677		TNFRSF11B	0.00114168	0.000979259	0.24367		VAMP5	-0.00101017	0.00118612	0.394403		GNAL	-0.00639955	0.00280832	0.0226801		IFT122	0.000848328	0.000381215	0.0260595		CRYZ	-0.083125	0.0586513	0.156403		TIMP2	0.266161	0.286967	0.353669
TPST2	0.0786667	0.055518	0.156496		ST8SIA1	-0.205128	0.200205	0.305558		SLC39A13	0.471918	0.168556	0.00511383		JAML	0.175279	0.0620157	0.00470802		B4GALT1	-0.000589483	0.000505831	0.243867		TCOF1	0.00103543	0.00121631	0.394608		EIF3CL	-0.00252802	0.00110962	0.0227106		HIVEP1	0.00662479	0.00297736	0.0260774		TPST2	0.0786667	0.055518	0.156496		CHCHD10	0.267025	0.288244	0.354245
CCL14	0.0424194	0.029986	0.157175		CD109	0.0102994	0.0100629	0.306072		IGHV3-30	-0.211267	0.0755097	0.00514381		SIGLEC7	0.156308	0.055311	0.00471361		NELL1	-0.00136777	0.00117378	0.243912		S100A14	0.000448301	0.000527455	0.395363		RP1-167A14.2	-0.0010175	0.000446653	0.0227236		HLA-DRB6	-0.000591765	0.000265962	0.0260815		CCL14	0.0424194	0.029986	0.157175		SEMA6C	-0.263478	0.284707	0.354741
CPQ	-0.2275	0.161108	0.157922		MBL2	0.00972873	0.00950788	0.3062		ARID5B	0.0688484	0.0246141	0.00515623		SERTAD4	0.580191	0.205403	0.00473322		KIR2DL3	0.000283387	0.000243617	0.24473		S100A16	0.000769829	0.000906611	0.39581		TLR10	0.00443108	0.00194617	0.022797		MPEG1	-0.00791775	0.00356041	0.0261599		CPQ	-0.2275	0.161108	0.157922		LYZL2	-0.103993	0.1124	0.354859
PROS1	0.109479	0.0775331	0.157941		DDT	0.0444148	0.0434279	0.306437		UNC50	0.465274	0.166417	0.00517671		RAVER2	0.169449	0.0600097	0.00474737		PNLIPRP2	-0.00010665	9.17216e-05	0.24493		SIRPA	-7.25289e-05	8.54197e-05	0.395832		SLC9A8	0.00518821	0.00227872	0.0227974		STC1	-0.00584749	0.00262961	0.0261678		PROS1	0.109479	0.0775331	0.157941		ADAM23	0.0547699	0.0594394	0.35682
AIF1L	0.0235185	0.0166667	0.158212		PSME2	0.0867977	0.0851568	0.308075		PLCG2	0.112875	0.0403769	0.00518141		RCCD1	0.115537	0.0409323	0.00476315		CFHR4	-0.00213195	0.00183744	0.245934		PTPRC	0.000423227	0.000498723	0.396092		TMEM116	0.00391151	0.001718	0.0227994		THUMPD3-AS1	0.00779045	0.00350456	0.0262191		AIF1L	0.0235185	0.0166667	0.158212		NFATC1	0.22184	0.240994	0.357301
IL11RA	0.109749	0.077873	0.158737		PSME1	0.095816	0.0940494	0.308306		TCTN2	0.132887	0.0475429	0.00518852		BTD	-0.878497	0.311315	0.00477411		S100A6	-0.00156827	0.00135303	0.246423		MYO9B	0.00182773	0.00215608	0.396601		YEATS4	0.00342242	0.00150362	0.0228387		MYOM1	-0.00544615	0.00245061	0.0262585		IL11RA	0.109749	0.077873	0.158737		CLGN	0.0354276	0.0385952	0.358657
RGMA	-0.134444	0.0955371	0.159354		NCAN	-0.0633296	0.0622773	0.309202		TEX264	0.114177	0.040851	0.00519063		DOCK7	-0.182718	0.0647737	0.00478939		XXYLT1	0.000940814	0.000811933	0.246565		GPIHBP1	0.000308761	0.000365916	0.398779		ZFPM1	-0.000716989	0.000315045	0.0228564		ZNF497	0.00109988	0.000494971	0.0262759		RGMA	-0.134444	0.0955371	0.159354		BST1	-0.0227616	0.0248073	0.35886
LBP	-0.102203	0.0728162	0.160444		CST5	0.0116417	0.0115018	0.311462		HNRNPH3	0.256183	0.0916662	0.00519414		MIR324	0.458981	0.162716	0.00479115		A4GALT	0.00138185	0.00119568	0.247804		PZP	0.000254533	0.000303263	0.401293		DOK3	0.001745	0.000766943	0.0228898		SP6	0.0020841	0.000938251	0.0263334		LBP	-0.102203	0.0728162	0.160444		OLFM4	-0.0288422	0.0314967	0.359812
DPP7	0.112527	0.0802026	0.160605		TGFBI	0.0151721	0.0149902	0.311475		ABHD2	0.399302	0.142984	0.00522818		HCG15	-0.210265	0.0745684	0.00480585		IGFALS	-0.00233701	0.0020227	0.247931		IL1R1	-0.00046397	0.000553387	0.401796		RP4-758J18.2	-0.00107852	0.000474101	0.0229139		LINC01303	0.00154639	0.00069639	0.0263796		DPP7	0.112527	0.0802026	0.160605		LYVE1	0.130378	0.142405	0.359905
NQO1	0.0166279	0.0118605	0.160927		LY6D	0.0193763	0.0191476	0.311565		RERE	-0.0613848	0.0219986	0.00526432		EDC3	-0.615918	0.21848	0.00481577		SMPD1	-0.00136397	0.00118268	0.248793		NBL1	-0.000809122	0.000969579	0.403994		TGFBI	0.00548924	0.00241323	0.0229273		DNAH17	-0.00130313	0.000587254	0.0264852		NQO1	0.0166279	0.0118605	0.160927		CPXM2	0.0513588	0.0561916	0.36072
COL18A1	0.177143	0.126382	0.161021		CHAD	0.0384808	0.0380615	0.312009		TCAIM	-0.316968	0.1136	0.00526728		PCDHGA11	0.273166	0.0969434	0.00483565		PAM	-0.000316377	0.000274525	0.249136		REN	0.000547487	0.000656845	0.404558		NEB	0.00177268	0.00077964	0.0229832		SPA17	-0.00175904	0.000793036	0.0265479		COL18A1	0.177143	0.126382	0.161021		ACY1	-0.116269	0.127213	0.360732
SNPH	-0.316	0.225637	0.16137		DBH	0.00869341	0.00860752	0.312506		LIMD1-AS1	0.231169	0.0828825	0.00528527		AMN	0.34684	0.123096	0.00483777		NTN4	0.00093555	0.000811983	0.249247		MYOC	-0.000307406	0.000369007	0.404809		BMP1	-0.00491972	0.00216419	0.0230121		PGS1	-0.00147203	0.000663658	0.0265511		SNPH	-0.316	0.225637	0.16137		CKMT1A_CKMT1B	0.208262	0.227998	0.361012
PEAR1	-0.146842	0.104857	0.161393		CHCHD6	-0.0375442	0.0372169	0.313074		RSPH10B	0.243866	0.0874466	0.0052913		RALGAPA2	0.330603	0.117401	0.00486246		RAB6B	0.000576108	0.000500574	0.249776		CA6	0.000117105	0.000140677	0.40516		PAQR9	0.0027152	0.00119471	0.0230451		WDFY4	-0.00170164	0.000767287	0.0265728		PEAR1	-0.146842	0.104857	0.161393		GALNT2	-0.0808247	0.0885055	0.361129
CRELD1	-0.0319565	0.0228261	0.161513		SIGLEC6	-0.0252508	0.0251974	0.316286		STX6	-0.0947543	0.0339871	0.00530426		CENPBD1P	-0.200824	0.0713174	0.00486383		MBL2	0.000268217	0.000233073	0.24982		REEP4	0.000480837	0.000579066	0.406332		NOG	-0.00179577	0.000790362	0.0230815		PRND	0.00270877	0.0012217	0.0266082		CRELD1	-0.0319565	0.0228261	0.161513		LILRA2	0.0372548	0.0408714	0.362026
STAMBPL1	0.114	0.0814704	0.161729		GBP4	-0.0102433	0.0102436	0.317325		RP11-333E1.2	-0.157194	0.056389	0.00530897		ALG3	-0.502382	0.178457	0.00487561		CECR1	-0.000793514	0.000690083	0.250192		FDX1	-0.00162515	0.0019604	0.407111		WDR83OS	-0.000906932	0.000399185	0.0230891		ULK2	-0.0033619	0.00151632	0.0266133		STAMBPL1	0.114	0.0814704	0.161729		CD160	-0.0635175	0.0696963	0.362113
PREP	0.365312	0.2611	0.161774		FRZB	0.0185263	0.0185279	0.317355		AC139887.4	-0.17711	0.0635356	0.00531039		OARD1	-0.508052	0.180517	0.00488645		DUT	-0.00189699	0.00165222	0.250908		SYTL4	0.000476673	0.000576449	0.408287		CTD-3092A11.2	0.000402654	0.000177264	0.0231171		LPIN3	-0.00461099	0.00207994	0.0266309		PREP	0.365312	0.2611	0.161774		SCGB3A1	-0.198708	0.218471	0.363065
IL10RB	0.17	0.121586	0.162057		KLK11	-0.0242891	0.0242919	0.317366		AC016725.4	-0.17063	0.0612188	0.00531635		SERPINB9	-0.495053	0.176041	0.00492127		ROBO1	0.00182181	0.00158728	0.251069		ATRN	0.000129725	0.00015695	0.4085		ACP5	-0.00292272	0.00128706	0.0231559		UQCRH	-0.00925709	0.00417696	0.0266759		IL10RB	0.17	0.121586	0.162057		ACYP1	0.0974362	0.107165	0.363236
HEBP1	0.351429	0.251758	0.162746		IL10RA	0.0610824	0.0611488	0.317836		RP11-452H21.4	-0.0620721	0.0222798	0.00533585		KCNJ14	-0.456997	0.162521	0.00492463		ADI1	0.0014272	0.00124384	0.25121		WFDC1	0.000290392	0.000351399	0.408584		PLAUR	-0.00279151	0.00122936	0.023165		SLC16A13	0.00293769	0.00132625	0.0267577		HEBP1	0.351429	0.251758	0.162746		ADA2	-0.113879	0.125408	0.363842
LGR4	-0.259459	0.185983	0.162994		NOTCH2	-0.0938602	0.0940676	0.318379		SUPT4H1	0.277211	0.0995111	0.00534073		RRBP1	0.24116	0.0857795	0.00493267		TNXB	-0.000583835	0.00050972	0.252042		SPON2	-0.000401929	0.000486474	0.408686		RRM2B	0.00209162	0.000921312	0.0231919		C19orf33	0.00606859	0.00273986	0.0267649		LGR4	-0.259459	0.185983	0.162994		FRZB	-0.0861151	0.0949382	0.364372
SERPINA4	0.0609091	0.0437223	0.163593		SEPTIN9	-0.0976725	0.0979044	0.318458		MED18	0.839313	0.301303	0.00534274		NRBF2	-0.459555	0.163491	0.00494037		FGL1	-0.000902364	0.000788247	0.252303		PCDH7	-0.000716885	0.00086825	0.408993		TDP2	-0.00136752	0.000602503	0.0232237		LINC00623	-0.000847013	0.000382472	0.0267894		SERPINA4	0.0609091	0.0437223	0.163593		RETN	0.156233	0.172396	0.364805
PCOLCE2	-0.155	0.111264	0.163593		ATXN3	0.0309808	0.0313182	0.322552		SNHG3	0.152817	0.0548731	0.00535405		ASXL3	0.394384	0.140307	0.00494089		VWA1	0.00142046	0.0012415	0.252563		OMG	-0.00086476	0.00104871	0.409603		GSTM1	0.00146223	0.000644408	0.0232615		DPYD	-0.00276725	0.00124986	0.0268255		PCOLCE2	-0.155	0.111264	0.163593		SERPINA9	0.0586014	0.0646688	0.364842
VTI1B	-0.396875	0.28494	0.163669		CHAC2	0.0600849	0.0607928	0.322978		RP11-632K20.7	-0.0705402	0.0253307	0.00535647		RPS26P21	-0.193759	0.0689446	0.00494861		DNER	0.000626689	0.000548972	0.253634		METAP1D	-0.00131869	0.00160422	0.411069		PDE6G	0.00528298	0.00232961	0.0233444		COG1	-0.00336454	0.00151999	0.0268607		VTI1B	-0.396875	0.28494	0.163669		PLAT	0.421948	0.466168	0.36539
DNAJC10	0.234083	0.168358	0.164411		CDH17	-0.0299732	0.030354	0.32342		GMEB2	0.145654	0.0523139	0.00536562		CSF3	-0.294155	0.104699	0.0049614		A2ML1	0.000502133	0.000440026	0.25381		AGT	0.000164406	0.000200175	0.411468		ITPR3	-0.00144626	0.000637755	0.0233455		ENTPD4	-0.00133375	0.000602634	0.0268836		DNAJC10	0.234083	0.168358	0.164411		MYOC	-0.0902024	0.100029	0.367183
CST4	-0.0423256	0.0304952	0.165155		ANXA5	0.0808231	0.0818911	0.323663		GRAMD1B	-0.131877	0.0474036	0.00540264		KNSTRN	0.275292	0.0980101	0.00497246		GSTO1	-0.00143495	0.00125966	0.254636		RAB2B	-0.000481399	0.000587663	0.412687		MAP3K2	-0.00100498	0.000443173	0.0233475		PGPEP1	-0.000730677	0.000330204	0.0269113		CST4	-0.0423256	0.0304952	0.165155		MANSC4	-0.0298595	0.0331544	0.367791
SFRP4	0.0581481	0.041924	0.165445		AKR1B1	0.0605243	0.0614188	0.32441		CDK10	0.0683891	0.0245862	0.00540915		ANKRD65	-0.621336	0.221218	0.00497405		NRP2	-0.00105944	0.000930703	0.254986		MFGE8	-0.000219861	0.000268762	0.413328		CASP1P2	0.000457738	0.000201878	0.0233661		SPPL2B	0.00132971	0.000601116	0.0269624		SFRP4	0.0581481	0.041924	0.165445		MFGE8	0.0692696	0.0776437	0.372314
CCL4L1	-0.154615	0.111496	0.165522		CLEC4G	-0.0450861	0.0459134	0.326109		SUCLG2	0.181824	0.0654433	0.00546378		RPS6KA4	-0.71941	0.256232	0.00499036		FUT3	-0.000180798	0.000158936	0.255307		PKLR	0.000416665	0.0005096	0.413567		TWSG1	-0.00144772	0.000638666	0.0234033		SPINK8	0.00101635	0.000459582	0.0270044		CCL4L1	-0.154615	0.111496	0.165522		BCAN	0.105133	0.11799	0.372909
SPATA20	-0.144615	0.104449	0.166191		GFAP	0.118396	0.120736	0.32678		RP11-243J16.7	-0.13779	0.0495965	0.00546565		RRP9	1.0146	0.361481	0.00500381		LYPLAL1	-0.00300271	0.00264972	0.257123		EBI3_IL27	0.00115673	0.0014156	0.413852		FGD3	0.0055842	0.00246373	0.0234169		C1D	-0.00419761	0.00189815	0.0270064		SPATA20	-0.144615	0.104449	0.166191		BID	0.265078	0.297723	0.373276
IL15RA	-0.103636	0.0750715	0.167432		SCPEP1	-0.0253295	0.0258908	0.327916		BCAS4	-0.333309	0.120014	0.00548219		OIP5-AS1	-0.107459	0.0383328	0.00505802		CRADD	-0.00197873	0.00174931	0.257993		FCN1	0.000196457	0.000240497	0.413999		LEPR	-0.000602786	0.000265959	0.0234229		FNBP4	-0.00522711	0.00236499	0.0270914		IL15RA	-0.103636	0.0750715	0.167432		FSTL3	0.292256	0.32849	0.373629
BTN3A3	-0.124583	0.0902768	0.167582		FCN1	-0.0205695	0.021029	0.328001		MGAT5	0.219247	0.0789956	0.00551282		LAMB2	-0.606693	0.216426	0.00505922		ADSSL1	0.000441578	0.000390657	0.258329		AFP	0.000411583	0.000503946	0.414088		NFE2L2	0.00390259	0.00172242	0.0234663		TNPO2	0.00787047	0.00356201	0.027136		BTN3A3	-0.124583	0.0902768	0.167582		FABP6	0.166082	0.186823	0.374014
TACO1	-0.175763	0.127415	0.167757		TNFSF12	-0.0237526	0.0242902	0.328139		SLC2A4	0.54746	0.197297	0.00552363		OTUD7A	-0.326231	0.116402	0.00506895		FUT5	-0.00169283	0.00150054	0.259257		LRP1	-0.00196921	0.00241717	0.415257		CTD-2547E10.2	0.00408606	0.00180389	0.0235047		UFSP2	0.000476843	0.000215828	0.027149		TACO1	-0.175763	0.127415	0.167757		DDC	-0.0862265	0.0970426	0.374248
GALNT13	-0.196154	0.142211	0.167797		GPIHBP1	-0.031593	0.0323728	0.329108		SRP14	0.362644	0.130714	0.00553144		ADHFE1	-0.857069	0.30627	0.00513548		GAA	0.000383148	0.000340872	0.261003		NFKBIE	0.000352568	0.000433274	0.4158		BTBD10	-0.00439	0.00193835	0.0235242		BMP6	0.0056974	0.00257876	0.0271498		GALNT13	-0.196154	0.142211	0.167797		GBP4	0.0278915	0.0314712	0.375481
PROK2	-0.067	0.0486102	0.168107		PCDH17	0.0235003	0.0240842	0.329184		PTGDR	-0.507515	0.18306	0.00556455		FIBP	-0.169757	0.0606678	0.00513969		HTN3	0.00179098	0.0016012	0.263345		GNLY	0.000128052	0.000157383	0.415856		FOXRED1	-0.00394599	0.00174252	0.0235412		MRPS36	-0.00296787	0.00134359	0.0271813		PROK2	-0.067	0.0486102	0.168107		TNFRSF17	-0.168368	0.190208	0.376059
KLK3	0.217143	0.157992	0.16932		LAIR1	-0.0179946	0.0184419	0.329192		SYS1	-0.0470591	0.016985	0.00559494		PLEKHN1	0.481594	0.172121	0.00514204		SFTPD	-0.00198935	0.00177944	0.263583		RNASET2	0.000203778	0.000250611	0.416146		AC103563.8	-0.00314231	0.00138825	0.0236052		SSH3	-0.00251367	0.00113823	0.0272156		KLK3	0.217143	0.157992	0.16932		CHRDL2	0.0852834	0.0965934	0.377284
CNTN5	0.127778	0.0930178	0.169538		DSG2	0.0379839	0.0389365	0.329295		TBC1D8	0.525502	0.189739	0.00561247		PROM2	-0.21761	0.0777755	0.00514331		RIPK2	-0.00193499	0.00173154	0.263782		LYSMD3	-0.00149322	0.00183734	0.416386		BACH1	0.00297276	0.00131395	0.0236694		YBEY	-0.00210742	0.000954315	0.0272228		CNTN5	0.127778	0.0930178	0.169538		ERMAP	-0.272718	0.309563	0.378331
THG1L	0.123571	0.0899631	0.169572		EIF5	0.135787	0.13928	0.329601		ZNF555	0.251841	0.0909459	0.00562067		MARVELD3	0.216829	0.0775067	0.00514914		MANSC4	0.000216179	0.000193596	0.264145		PACS2	0.000469803	0.000578785	0.41696		CHD7	0.000956151	0.000422676	0.0236888		ERCC6L2-AS1	0.00124694	0.00056495	0.0273022		THG1L	0.123571	0.0899631	0.169572		LXN	-0.13452	0.152782	0.378603
CCM2	-0.204286	0.148779	0.169727		MILR1	0.0220074	0.0226579	0.331403		SLC35D1	0.0647761	0.0233938	0.00562387		SPECC1	-0.389328	0.139175	0.00515151		CHGA	-0.000421397	0.000377551	0.264365		ADAMTS15	-0.000958695	0.00118158	0.417154		TMEM117	0.00335409	0.00148301	0.0237174		PCSK1	-0.00194143	0.000879822	0.0273406		CCM2	-0.204286	0.148779	0.169727		NAAA	-0.0376292	0.0427488	0.378729
CFHR2	-0.0393878	0.0287075	0.170052		ACTA2	0.156844	0.161587	0.331725		TMEM170B	0.0855124	0.0308835	0.00562508		RAB3IL1	-0.465977	0.166681	0.00518012		C1QTNF9	-0.000529919	0.000475079	0.264664		ADAMTS13	-0.000196341	0.000242231	0.417622		CCDC176	-0.00155871	0.000689335	0.0237483		SYNGR2	-0.00318421	0.00144309	0.0273476		CFHR2	-0.0393878	0.0287075	0.170052		CD109	0.0285304	0.0324378	0.379107
SERPINE1	-0.2	0.146005	0.170746		KIR3DL2	-0.066465	0.0685499	0.332253		IGHV1-3	0.143611	0.0518883	0.00564537		LINC02094	-0.107645	0.0385063	0.00518149		MSMB	-0.000103517	9.28702e-05	0.265006		SCRN1	0.000756114	0.000933296	0.417851		NCKIPSD	0.000988481	0.000437363	0.0238155		GPR15LG	0.00326452	0.0014799	0.0273903		SERPINE1	-0.2	0.146005	0.170746		FGF23	0.234944	0.267634	0.380023
AGT	-0.178571	0.130588	0.171487		PLA2G2A	0.0131754	0.0135922	0.332375		EAPP	0.254123	0.0918514	0.00566322		IBSP	-0.0719513	0.0257389	0.0051831		ASF1A	-0.00107743	0.000966864	0.265126		TFF1	-0.000310409	0.00038319	0.417903		GPA33	0.0030102	0.00133224	0.0238523		GCK	0.00239764	0.00108734	0.0274498		AGT	-0.178571	0.130588	0.171487		MINDY1	0.12168	0.138749	0.380495
ITPA	0.0162406	0.0118797	0.171598		ENPEP	0.120915	0.12481	0.332647		WDFY2	-0.533681	0.192909	0.00566635		GPIHBP1	0.615871	0.220324	0.00518531		PTHLH	-0.00150079	0.00134858	0.265766		MCFD2	-0.000571151	0.000705584	0.418244		STX16-NPEPL1	-0.00117478	0.000520051	0.0238849		GGCTP1	0.000902105	0.000409124	0.0274565		ITPA	0.0162406	0.0118797	0.171598		TNR	-0.0604886	0.0689807	0.380545
BMP10	-0.316538	0.231773	0.172024		AHSG	0.0125687	0.0130181	0.334307		CTPS1	-0.0694744	0.0251218	0.00568357		SEL1L3	-0.494825	0.177144	0.00521657		APOB	0.00248809	0.00223626	0.265875		CHI3L1	-0.000137662	0.000170456	0.419315		SIAE	0.00197833	0.000876029	0.0239274		LINC00943	-0.00461046	0.0020927	0.0275864		BMP10	-0.316538	0.231773	0.172024		SHPK	0.347047	0.396216	0.381083
INPP5B	-0.124	0.0907959	0.172033		NTRK2	-0.0939389	0.0974127	0.334876		ARHGAP1	0.20285	0.0733542	0.00568628		SENP3	0.264409	0.0946609	0.00521862		CD58	-0.000631949	0.000568007	0.265892		GRP	-0.000227717	0.000282098	0.419536		TICAM1	0.00598783	0.0026516	0.0239335		IGLV3-9	0.00194976	0.000885159	0.0276143		INPP5B	-0.124	0.0907959	0.172033		SH3GLB2	0.0849362	0.0969818	0.381141
UCMA	-0.0644444	0.0473194	0.173229		GAL	0.0959006	0.099493	0.3351		COL9A3	-0.200342	0.0724655	0.00569836		LRRC25	-0.170971	0.0612273	0.00523186		MMP9	-0.00149616	0.00134972	0.267646		ZPR1	-0.00139315	0.00172658	0.419735		RPA1	0.00320889	0.00142105	0.0239382		CPQ	0.00267058	0.00121262	0.0276421		UCMA	-0.0644444	0.0473194	0.173229		PCDH9	0.0933609	0.106816	0.382099
EFEMP1	0.104545	0.0768525	0.173723		PFKFB2	0.0430108	0.0446456	0.335356		VOPP1	-0.245099	0.0886795	0.00571193		TTLL4	0.716496	0.256605	0.00523497		IGFBP4	-0.00178813	0.00161363	0.267801		LACRT	0.00111307	0.00138135	0.420368		UTP6	0.00215075	0.000952584	0.023958		DCP2	-0.00515718	0.00234212	0.0276704		EFEMP1	0.104545	0.0768525	0.173723		ADAMTS4	0.186553	0.213668	0.38261
PPIE	0.0403448	0.0296775	0.174007		WNT9A	0.0659378	0.0684509	0.335404		JAM2	0.210566	0.0761854	0.00571207		CCT5	1.32903	0.476128	0.00524917		ENTPD6	-0.000856288	0.000774413	0.268845		ESM1	0.000449185	0.000557781	0.420643		ACTG1	0.0048593	0.00215231	0.0239633		CKMT2-AS1	-0.00203126	0.000922939	0.0277461		PPIE	0.0403448	0.0296775	0.174007		TNFRSF11A	-0.0579323	0.066823	0.385969
NRK1	-0.397879	0.292988	0.174463		ENO3	0.0882529	0.0916219	0.335433		SNAPC5	-0.440197	0.159342	0.00573443		STMN3	-0.975911	0.349715	0.00526121		CFI	0.00148407	0.0013426	0.268998		PRKAR2A	0.000633677	0.000789724	0.42232		CROT	0.00142441	0.000631161	0.0240196		RNASET2	0.00781372	0.00355047	0.0277532		NRK1	-0.397879	0.292988	0.174463		KAZALD1	-0.0238232	0.0275208	0.386686
ENTPD1	-0.250085	0.184252	0.174684		DSG3	0.0338428	0.0351416	0.335526		IGHV1-2	-0.151244	0.0547594	0.00574525		SIGLEC9	0.392062	0.140502	0.00526368		ELANE	-0.00105287	0.000953011	0.269251		LAMB1	0.000120108	0.000150231	0.424007		BCKDHB	0.00157439	0.000697645	0.0240253		TASOR	0.00821964	0.00373675	0.0278297		ENTPD1	-0.250085	0.184252	0.174684		LGALS3	0.0412696	0.047738	0.387313
ROBO1	0.210588	0.155367	0.175283		AMPD3	-0.0235155	0.0245017	0.33718		MPDU1	0.170565	0.0617808	0.00576576		BLTP3A	-0.0453214	0.0162468	0.00527788		CRYZ	0.000142729	0.000129257	0.269494		PGD	0.000300437	0.000375991	0.424258		NPHP4	0.0041819	0.00185316	0.0240315		CREB3L3	-0.00307242	0.0013969	0.0278452		ROBO1	0.210588	0.155367	0.175283		NFKBIE	-0.082837	0.0959169	0.38779
IL20RA	0.205	0.151297	0.175434		WFIKKN1	0.0337456	0.0352221	0.338022		RPS6KA4	0.44034	0.159498	0.00576634		PIGP	-0.390101	0.139927	0.00530519		CFH	0.000483011	0.000438371	0.270535		ATG4A	-0.000788795	0.000987239	0.424296		DPYD	-0.00110529	0.000489834	0.024042		RPL28P2	0.00292012	0.00132801	0.0278868		IL20RA	0.205	0.151297	0.175434		KIF1C	0.645708	0.751536	0.390239
NTN4	-0.162857	0.120301	0.175816		DPY30	0.140782	0.14695	0.338049		LINC00174	0.404483	0.146516	0.00576812		SMIM15-AS1	0.161225	0.0578459	0.00531739		SELE	-0.00170269	0.00154794	0.271344		IL32	-0.000329184	0.000412124	0.424435		SLC25A34	0.000518652	0.000229859	0.024046		METTL21C	-0.000837229	0.000380816	0.0279126		NTN4	-0.162857	0.120301	0.175816		PHYKPL	0.0909136	0.105817	0.390253
LDHB	0.311429	0.230145	0.175997		PIGR	-0.0456715	0.0478162	0.339504		LAT2	-0.137912	0.0499858	0.00579731		ZKSCAN5	-0.326524	0.117201	0.00533615		TMEM106A	0.00180912	0.00164539	0.271548		PROS1	-0.000714854	0.000897187	0.425583		RP11-492E3.1	-0.0015345	0.000680205	0.0240742		H1-0	-0.00486558	0.00221391	0.0279681		LDHB	0.311429	0.230145	0.175997		GLO1	-0.0687467	0.0801126	0.390823
PCSK7	-0.07125	0.0527098	0.176458		TSC22D1	0.143778	0.150552	0.339574		PURB	-0.437475	0.15859	0.00580638		NPIPA1	0.103721	0.0372344	0.00534235		PGLYRP2	-0.0020508	0.00186798	0.27226		LRRN1	-9.67989e-05	0.000121572	0.425899		AAED1	0.00181076	0.000802747	0.0240892		ITIH4	0.000494348	0.000224999	0.0280127		PCSK7	-0.07125	0.0527098	0.176458		UXS1	-0.154156	0.179741	0.39108
FGF23	0.238	0.176107	0.176552		TFPI	0.0239749	0.0251204	0.339882		PFKFB4	-0.547182	0.198368	0.00580813		GJB5	-0.163159	0.0585897	0.00535648		ZG16B	0.000610756	0.000558032	0.273744		TIGIT	0.000871415	0.00109446	0.425911		GPR137B	0.00250477	0.00111045	0.0240926		AKAP13	-0.0015855	0.000721632	0.0280135		FGF23	0.238	0.176107	0.176552		TINAGL1	-0.423756	0.494437	0.391419
DPT	0.096	0.0710529	0.176662		GPRC5C	-0.0686744	0.0719762	0.34002		SRGAP3	-0.312199	0.113199	0.00581622		TPT1P4	-0.0944126	0.0339356	0.00540067		PROK2	0.00059828	0.00054759	0.274583		GPNMB	0.000228659	0.000287201	0.425937		RP5-1074L1.1	0.00161588	0.000716641	0.0241464		DUSP19	0.00153665	0.000699425	0.0280186		DPT	0.096	0.0710529	0.176662		TTR	-0.177486	0.207383	0.392087
CLEC4C	-0.15625	0.115674	0.176765		HSBP1	0.0144479	0.0151536	0.340372		RAI14	-0.17242	0.0625768	0.00586325		ZNF688	0.675492	0.242801	0.00540125		CSNK2B	-0.00275224	0.00252491	0.275698		APOF	0.000777824	0.000977337	0.426113		WWC1	0.0018595	0.000824783	0.0241624		RAI14-DT	-0.000857465	0.00039034	0.028041		CLEC4C	-0.15625	0.115674	0.176765		MMP3	0.0459355	0.053734	0.392623
ADGRF5	0.184706	0.136931	0.177369		HAGH	0.0746547	0.0783334	0.340571		VNN1	0.340009	0.123407	0.005866		SLC38A4	0.301896	0.108534	0.00540959		WFIKKN1	-0.00174815	0.00160378	0.275706		PTN	-0.000522674	0.000658433	0.427303		GNB1L	-0.000470714	0.000208837	0.0241973		GATC	-0.000554691	0.000252585	0.0280879		ADGRF5	0.184706	0.136931	0.177369		TIMM10	-0.129338	0.15198	0.394757
IRAK4	-0.761429	0.565471	0.178129		ALCAM	0.0641613	0.0673465	0.34074		DEF6	0.159973	0.0580773	0.00587835		EXOSC1	-0.223162	0.0802325	0.00541186		COLGALT1	0.000779738	0.000716753	0.27665		HPCAL1	-0.000476204	0.000601222	0.428326		PLXND1	0.00572061	0.00253905	0.0242561		RAD9A	0.00152975	0.000696754	0.0281254		IRAK4	-0.761429	0.565471	0.178129		TPMT	-0.0555908	0.065373	0.395123
EDIL3	-0.226	0.16788	0.178239		FKBP1B	0.0399772	0.0420148	0.341349		RAPSN	0.293442	0.106548	0.00588551		MX1	-0.141295	0.0508236	0.00543415		BCAN	0.000540765	0.000498128	0.277658		PGLYRP1	-0.000276059	0.000348602	0.428417		HLA-DRB6	-0.000550326	0.000244357	0.0243134		HEATR6	-0.000953893	0.00043449	0.0281328		EDIL3	-0.226	0.16788	0.178239		ICAM1	0.05347	0.0629111	0.395364
GLTPD2	-0.0437989	0.0325764	0.178788		PRSS2	0.0575324	0.0605001	0.341632		DOCK3	0.247602	0.0899071	0.00588755		OR10AB1P	-0.259895	0.0935059	0.00544516		NTRK2	-0.00139716	0.00128704	0.277673		SIGLEC7	0.000247625	0.000312998	0.428862		AC007246.3	0.000759222	0.000337118	0.0243162		DEFB124	0.00129847	0.000591513	0.0281519		GLTPD2	-0.0437989	0.0325764	0.178788		NUMB	0.250715	0.295795	0.396664
CA8	-0.162222	0.120713	0.178991		GPC1	-0.0248152	0.0262201	0.343936		ARL11	-0.494044	0.179408	0.00589164		NGEF	-0.146222	0.0526118	0.00544821		ARL3	0.0007708	0.000710566	0.278024		NMI	0.000164313	0.000207813	0.429131		KLHL5	-0.000570528	0.000253351	0.0243271		ZNF415	-0.000728883	0.000332053	0.0281578		CA8	-0.162222	0.120713	0.178991		ITM2A	-0.0983828	0.116108	0.396807
RAB22A	0.2	0.148914	0.179254		GNPDA1	0.0940277	0.0993762	0.344057		DDIT4	-0.327323	0.118883	0.00589927		KHNYN	-0.111569	0.0401657	0.0054741		AOC1	0.00255325	0.00236046	0.279396		PTPRF	0.000943284	0.00119585	0.430229		MIR5587	0.00102922	0.000457145	0.0243598		SYTL1	0.00272626	0.00124211	0.0281731		RAB22A	0.2	0.148914	0.179254		DSG3	-0.0857351	0.101227	0.397019
PNLIP	0.29825	0.222446	0.179993		FAM171B	0.0229134	0.0242493	0.344705		CTB-131B5.5	0.308036	0.111916	0.00591634		TEKT4	0.280806	0.101118	0.00548618		LEAP2	0.000337285	0.000312117	0.279858		CAPG	9.01761e-05	0.000114781	0.432079		KCTD10	-0.00252976	0.00112371	0.0243694		VASH1-AS1	-0.00168769	0.000769034	0.0281952		PNLIP	0.29825	0.222446	0.179993		SDC4	-0.0951749	0.112468	0.39742
GAS6	0.456122	0.341014	0.181044		NBN	-0.10517	0.11139	0.345087		TP53TG5	-0.266494	0.0968921	0.00595199		LINC01166	0.486246	0.175202	0.00551432		FKBP1B	0.000477108	0.000442136	0.280544		ERBB2	0.000522685	0.000667255	0.433429		GOLM1	0.0041895	0.00186107	0.0243775		PKD1P4	0.00194798	0.000887875	0.0282371		GAS6	0.456122	0.341014	0.181044		ICAM4	-0.200512	0.237173	0.397873
CD109	-0.153529	0.114863	0.181344		NFKB1	-0.0686233	0.0729045	0.346564		CRIP2	0.0702889	0.0255812	0.00600201		TRAPPC8	-1.30147	0.469091	0.0055294		NIT2	-0.00132955	0.00123262	0.28075		LCP1	-8.55366e-05	0.000109212	0.433499		CNDP2	0.0049791	0.00221193	0.0243842		RAB2B	0.00132225	0.000602813	0.0282731		CD109	-0.153529	0.114863	0.181344		DBN1	0.418556	0.495828	0.398582
LCP1	-0.0969231	0.0726299	0.182047		HS6ST1	0.0382809	0.0407409	0.347413		OGFOD2	-0.624627	0.227336	0.0060034		SLPI	0.669895	0.241496	0.00553832		VNN2	0.00182238	0.00169549	0.282446		NUDT16	0.000285949	0.000365237	0.433678		RP11-304F15.3	0.00194405	0.000863939	0.024435		TBC1D15	-0.00341829	0.00155845	0.0282791		LCP1	-0.0969231	0.0726299	0.182047		PKLR	0.103781	0.122949	0.398614
BPIFA2	0.210714	0.15801	0.18235		PDGFRA	0.0286955	0.0305837	0.34811		SNRPC	0.0818699	0.0298021	0.00601211		RPP40	-0.331099	0.119391	0.00555031		CDNF	-0.000376426	0.000350671	0.28307		NAP1L4	-0.000342295	0.000438355	0.434883		CPAMD8	-0.00113404	0.000504446	0.0245702		LRFN1	-0.0052777	0.00240641	0.0282939		BPIFA2	0.210714	0.15801	0.18235		SERPINA7	0.0584482	0.0694125	0.399765
LEPR	0.118	0.0885138	0.182491		XRCC4	0.124389	0.133203	0.350391		ITPKB-IT1	-0.100446	0.0365644	0.00601265		GRINA	0.653925	0.235878	0.00556618		PCSK7	0.000144467	0.000134689	0.283452		RBM17	-0.000529261	0.000678508	0.435369		RNASE2	-0.00350862	0.00156097	0.0245942		PCDHB16	-0.00374484	0.00170797	0.0283386		LEPR	0.118	0.0885138	0.182491		EPGN	0.462459	0.549565	0.400068
CBLN4	0.0793333	0.0595269	0.18262		BLVRB	-0.0461225	0.0495754	0.352189		LIMS1	-0.605704	0.220531	0.00602224		SCAP	0.847322	0.305945	0.00561377		RPE	0.00125533	0.00117177	0.284032		CXCL10	0.000262491	0.000336905	0.435907		TAC3	0.00308657	0.00137344	0.0246192		FAM110D	0.000693054	0.000316102	0.0283435		CBLN4	0.0793333	0.0595269	0.18262		CRYBB1	0.141653	0.168636	0.400911
BST1	-0.0255172	0.0191819	0.183427		ABO	0.0068441	0.00735751	0.352257		RFC2	-0.173443	0.0631631	0.00603358		GMEB2	0.142958	0.051666	0.00565803		ASGR1	0.00127233	0.00118855	0.284398		IFNLR1	0.000224597	0.000288467	0.436222		UBE2G2	0.00151414	0.000674019	0.024676		CLN6	0.00507837	0.0023164	0.0283536		BST1	-0.0255172	0.0191819	0.183427		SLAMF1	0.278522	0.331875	0.401336
PTK7	-0.1375	0.103372	0.18347		RNASE3	-0.031715	0.0341077	0.352449		NUP153	0.32105	0.116956	0.00604994		CD177P1	0.0775095	0.0280168	0.00566547		FTL	0.00172601	0.00161269	0.2845		CD1C	-0.000421647	0.000544298	0.438539		CDC42EP4	0.00201604	0.000897485	0.0246833		SUMO2P19	0.00241967	0.00110425	0.0284354		PTK7	-0.1375	0.103372	0.18347		YES1	0.283742	0.338335	0.401671
ALDH3B1	0.288235	0.217482	0.185062		PENK	0.0259123	0.0279905	0.354574		CTD-2616J11.3	0.301727	0.109959	0.00606946		LACC1	-0.241458	0.0872806	0.00566688		GFER	-0.00179069	0.00167351	0.284611		FUT1	0.0017233	0.0022261	0.43885		ACP2	-0.00146609	0.000652805	0.0247145		SGSM3	-0.00551203	0.00251559	0.0284409		ALDH3B1	0.288235	0.217482	0.185062		MECR	0.339084	0.404415	0.401775
FOXO3	-0.23	0.174114	0.186509		ANGPTL1	-0.0266371	0.0287739	0.354582		C1orf198	-0.569871	0.207828	0.00610592		UBD	0.340398	0.123113	0.00569352		PDCD6IP	0.00103083	0.000964001	0.284925		ENO1	-0.000470034	0.000607745	0.439282		SPA17	-0.00117441	0.000523093	0.0247597		MDN1	0.00264652	0.00120786	0.028446		FOXO3	-0.23	0.174114	0.186509		LIFR	0.105185	0.125517	0.402019
HPGDS	0.0770588	0.0583525	0.186643		SETMAR	0.0345286	0.0373028	0.354638		RP11-1094M14.4	-0.0841786	0.0307035	0.00611296		SNRPGP14	-0.192121	0.0695072	0.00570908		CST5	-0.000162689	0.000152266	0.285318		NINJ1	-0.000299414	0.000387274	0.439444		COL23A1	0.0026829	0.00119514	0.024778		NOTCH4	0.00215636	0.00098434	0.0284758		HPGDS	0.0770588	0.0583525	0.186643		DOK2	-0.390128	0.467689	0.404191
ATF6B	-0.0595	0.0450905	0.186979		PPCDC	0.0230261	0.0248841	0.354791		PROCR	0.192455	0.0702181	0.00612862		LINC02265	0.127487	0.0461428	0.0057293		CRYGD	0.00166367	0.00155794	0.285581		NHLRC3	-0.000256694	0.000332348	0.439898		PRMT7	-0.000836764	0.000372814	0.0248032		MARK4	0.00923146	0.00421487	0.0285088		ATF6B	-0.0595	0.0450905	0.186979		ITGB6	0.0790627	0.0948212	0.404389
CPB2	-0.0453846	0.034397	0.187023		CD300LG	0.0209743	0.0226851	0.355182		NELFE	-0.216635	0.0790836	0.00615678		MIR29B2CHG	-0.729718	0.264151	0.00573603		CREB3L4	-0.000495677	0.000464491	0.285908		FABP5	0.00066072	0.000855545	0.439949		FAM26F	-0.00175295	0.00078102	0.0248039		SLC25A16	0.00111463	0.000508923	0.0285117		CPB2	-0.0453846	0.034397	0.187023		KRT5	0.234123	0.280931	0.404629
PDXK	0.145	0.109907	0.18707		MNDA	0.178298	0.193785	0.35753		PI4KAP2	-0.0588075	0.0214685	0.00615797		CD55	-0.181721	0.0657821	0.00573655		KIR2DL2	0.00246626	0.00231149	0.285991		CD40	0.000196977	0.000255439	0.440628		DOCK2	-0.00141553	0.000630761	0.0248221		ORC5	-0.00438745	0.00200328	0.028515		PDXK	0.145	0.109907	0.18707		MSR1	-0.073229	0.0880544	0.405616
HHIP	-0.0770833	0.0584959	0.187585		FAM20A	0.034178	0.0372179	0.358451		RP11-77P16.4	0.0364093	0.0132956	0.00617305		LAPTM5	0.393601	0.14254	0.00575646		CCT5	-0.00233485	0.00218853	0.286036		CDC27	-0.000912222	0.00118424	0.441121		XXYLT1	0.00267959	0.00119408	0.0248282		U2AF1L4	0.000445265	0.000203341	0.0285423		HHIP	-0.0770833	0.0584959	0.187585		CD80	-0.0562154	0.067666	0.406099
COL10A1	-0.048	0.0364386	0.187744		SFTPD	0.00993977	0.0108678	0.360396		NEK11	-0.0800028	0.0292341	0.00620731		HEY2	-0.208214	0.0754035	0.00575653		CYTL1	-0.000392324	0.000367782	0.286094		CHAC2	0.000525809	0.000682637	0.441144		CA13	-0.00103466	0.000461247	0.0248857		STING1	-0.00376402	0.00171976	0.0286192		COL10A1	-0.048	0.0364386	0.187744		KYAT1	-0.177173	0.213485	0.40659
PLEKHA7	0.113571	0.0863308	0.188329		ADAMTS8	-0.0172117	0.0188331	0.360767		COX19	-0.0752858	0.0275106	0.00620748		LINC01565	-0.100471	0.036402	0.00577939		TNC	-0.00168865	0.00158559	0.286877		CD209	0.000205643	0.000267276	0.441654		TTC16	-0.000765129	0.000341128	0.0249006		LINC02568	-0.000779896	0.000356496	0.0286936		PLEKHA7	0.113571	0.0863308	0.188329		ITIH3	0.0702238	0.0846742	0.406911
CDCP1	0.139091	0.105754	0.188433		SERPINB5	0.130226	0.142621	0.361194		AGPHD1	0.478416	0.174821	0.00620771		ITGAM	0.61858	0.22418	0.00579246		KIR2DS2	0.000288711	0.00027115	0.286982		CLEC4M	0.000231118	0.00030039	0.441661		ZNF22	0.00672918	0.00300134	0.0249573		TCAM1P	-0.000474707	0.000217047	0.0287338		CDCP1	0.139091	0.105754	0.188433		SERPINA11	-0.0332666	0.0401449	0.407295
PLA2R1	0.250667	0.191011	0.189414		AMY2B	0.0192741	0.0211122	0.361276		SLC9A3R1	0.258047	0.0943349	0.00622985		CDK10	0.0980869	0.0355518	0.00579818		ICOSLG	0.00141329	0.0013286	0.287445		TAFA5	-0.000485525	0.000631083	0.441684		SEC14L1	-0.00617338	0.00275347	0.024959		TMEM101	0.0105278	0.00481356	0.0287348		PLA2R1	0.250667	0.191011	0.189414		FHIT	-0.23009	0.27798	0.407828
CAT	-0.06	0.0457956	0.190138		MMP10	0.0265596	0.0290947	0.361313		DEPDC7	0.0984964	0.0360115	0.00623549		PTPRF	-0.40296	0.146068	0.00580307		DECR1	-0.00100559	0.000946028	0.2878		NFATC1	-0.000694981	0.00090689	0.443477		ABCG1	0.00291783	0.00130151	0.0249695		DPEP2	-0.00410774	0.0018784	0.0287549		CAT	-0.06	0.0457956	0.190138		EIF5	0.295864	0.357695	0.408157
PPT1	0.07375	0.0564006	0.191005		TRIM25	0.0872782	0.0956868	0.361704		RP11-94L15.2	0.0668225	0.024444	0.00626271		ITPKB-IT1	-0.172994	0.0627738	0.00585433		NID2	-0.000697132	0.000656059	0.287961		IL16	0.000130885	0.000170986	0.44399		KB-431C1.3	0.00137408	0.00061292	0.0249707		RNASE6	0.00197638	0.000903841	0.0287684		PPT1	0.07375	0.0564006	0.191005		VSIG10L	0.099302	0.120146	0.408515
CFHR3	-0.0990909	0.0758096	0.191178		SPP1	0.139935	0.153652	0.362437		MPI	0.0793664	0.0290432	0.00628178		TSPEAR-AS2	0.115062	0.0417799	0.00588702		SECTM1	-0.000546829	0.000514737	0.288079		CD300C	-0.000179181	0.000234939	0.445661		HEXB	0.00283594	0.00126564	0.025044		PRNP	0.00751857	0.00343909	0.0288004		CFHR3	-0.0990909	0.0758096	0.191178		CASP10	0.116635	0.141248	0.408949
CPN2	-0.113636	0.0869445	0.191213		ECHDC3	-0.0141303	0.0156074	0.365276		RP11-209D14.4	-0.14487	0.0530384	0.00630634		TSPEAR-AS1	0.118277	0.0429491	0.00588917		LINGO1	-0.00167197	0.00157427	0.28821		SFTPA2	0.000113264	0.000148696	0.446229		FCRLB	-0.0012305	0.000549263	0.0250729		ST3GAL2	0.00669453	0.00306301	0.0288443		CPN2	-0.113636	0.0869445	0.191213		PPME1	0.584414	0.70797	0.4091
PSMD9	-0.30575	0.233968	0.19128		LAG3	0.043563	0.0481734	0.365839		ITPKA	-0.256854	0.0940398	0.00630789		SFMBT2	0.510211	0.185297	0.0058965		RMDN1	0.00135709	0.00128673	0.291572		GLRX5	-0.000633626	0.000832434	0.446554		WDR75	0.00114307	0.000510328	0.0250989		DLGAP3	0.0114791	0.00525442	0.0289141		PSMD9	-0.30575	0.233968	0.19128		GPA33	-0.108083	0.130992	0.40931
TPSAB1	-0.0232292	0.0178125	0.192202		SEMA4D	0.0931828	0.103186	0.366498		FAM22B	0.297314	0.108874	0.00631791		BAK1	-0.476651	0.173136	0.0059044		CCL28	-0.00166054	0.00157593	0.292023		CCL25	0.000110006	0.000144579	0.446734		AC103563.9	-0.000975171	0.000435391	0.0251066		GAPDHP70	-0.00141712	0.000648674	0.0289151		TPSAB1	-0.0232292	0.0178125	0.192202		IGFBPL1	-0.0509844	0.0618237	0.409556
DDT	-0.0885294	0.0678962	0.19227		ARFIP1	0.0483946	0.0535922	0.366517		SRCAP	-0.70672	0.258814	0.00632177		LINC01532	0.119411	0.0433755	0.0059059		GRAMD1C	-0.00161634	0.00153628	0.292749		CFH	0.000210863	0.000277506	0.447344		DDX11	0.000854393	0.000381494	0.0251169		SDHAF2	0.00189756	0.000868705	0.0289361		DDT	-0.0885294	0.0678962	0.19227		ULBP2	-0.0428838	0.0520648	0.410132
CINP	0.2	0.153405	0.192323		BCL2L15	0.0457574	0.0507084	0.366864		EXOSC1	-0.148192	0.0542785	0.00632936		TP53TG5	-0.128099	0.0465336	0.00590827		SLITRK4	-0.000442542	0.000420958	0.293134		SPINT3	-0.000721369	0.00094948	0.447403		CALB1	-0.00160695	0.000717747	0.0251638		TMEM190	0.000751225	0.000343982	0.028969		CINP	0.2	0.153405	0.192323		CHCHD6	-0.0924953	0.11232	0.410223
BLVRB	0.10495	0.0804998	0.192324		TCOF1	-0.122765	0.136076	0.36696		DCAKD	-0.211691	0.0776194	0.0063856		LYPD5	0.173601	0.0630732	0.00591636		PTN	-0.00052132	0.000496186	0.293417		CCL19	-0.00101202	0.00133297	0.447719		VNN3	0.00242761	0.00108438	0.0251749		SLC15A5	-0.00116731	0.00053457	0.0289885		BLVRB	0.10495	0.0804998	0.192324		PI16	-0.0796339	0.0967187	0.410306
FAM177A1	-0.395	0.303538	0.193149		CCN5	-0.0391423	0.0433897	0.366999		TLR10	0.427092	0.156642	0.00640001		MEF2B	-0.219218	0.0797144	0.00595863		CFHR2	-0.000318884	0.000304463	0.294931		CD244	-0.000213424	0.000281199	0.447867		RP11-1079K10.3	-0.00110852	0.000495374	0.0252378		FAM72C	-0.00251072	0.00114991	0.0290058		FAM177A1	-0.395	0.303538	0.193149		ICAM5	0.0306072	0.0371757	0.410331
CPXM1	-0.0908333	0.0698214	0.193279		TK1	0.0975031	0.108223	0.367619		MTCH2	-0.199757	0.0733357	0.00645214		ATP6V1G1	0.422482	0.153646	0.00596488		FCRL1	-0.00286526	0.00273691	0.295148		NFU1	0.000594628	0.000783658	0.447981		PAFAH1B1	0.0022538	0.00100749	0.0252828		PELO	0.00113859	0.000521709	0.0290784		CPXM1	-0.0908333	0.0698214	0.193279		RBP2	0.318928	0.388137	0.411254
ASAH2	-0.0322222	0.0248016	0.193876		AMY2A	0.0208648	0.0232236	0.368955		DNPH1	0.063282	0.0232332	0.00645399		G6PC2	0.0985632	0.035849	0.00597042		SPARCL1	0.00018694	0.000178621	0.295297		DDT	-0.000369487	0.000487202	0.44822		GALNT2	0.0033254	0.00148674	0.0253052		PLIN3	-0.00295478	0.0013542	0.0291137		ASAH2	-0.0322222	0.0248016	0.193876		TK1	-0.169331	0.206223	0.411585
FGFR1	-0.141111	0.108829	0.194756		PRSS27	-0.0404052	0.045	0.369241		LZTFL1	-0.578814	0.212536	0.00646187		MAGI2	0.676079	0.245913	0.00597303		CTSB	-0.00179158	0.00171416	0.295946		ACADM	0.000540557	0.000712778	0.448224		BX571672.2	-0.000706236	0.000315854	0.0253547		MRPL42P1	0.00301897	0.00138369	0.0291222		FGFR1	-0.141111	0.108829	0.194756		THSD1	0.113159	0.137918	0.411939
SPINT3	0.035	0.027	0.194873		RILP	-0.280781	0.313311	0.37016		TTC40	0.270945	0.0994956	0.00646565		ADGRE1	0.393111	0.143028	0.00598714		NANS	0.00127594	0.00122104	0.296038		LAT	-0.00168275	0.00222044	0.448542		ZCRB1	-0.00102765	0.000459646	0.0253693		CCDC144NL-AS1	0.0017706	0.000811587	0.0291351		SPINT3	0.035	0.027	0.194873		GOLM2	-0.157725	0.192485	0.41255
SLITRK3	-0.0316	0.024414	0.195548		PMS1	0.164965	0.184159	0.370373		EEPD1	0.120019	0.044076	0.00646937		SLC39A11	0.169884	0.0618132	0.00598977		GLCE	-0.000769723	0.00073804	0.296981		CBS	0.000589567	0.000779606	0.449507		SMARCD2	0.00373616	0.00167163	0.0254149		KDR	0.00305278	0.00139965	0.0291752		SLITRK3	-0.0316	0.024414	0.195548		CD248	-0.579573	0.707414	0.412625
WISP1	-0.027234	0.0210638	0.196036		PCBD1	0.0408369	0.0456937	0.371476		VWA5B2	0.63424	0.232945	0.00647495		MPDU1	0.3984	0.144981	0.00599708		VTI1B	-0.00322344	0.00309117	0.297046		SLAMF6	-0.000422256	0.000559001	0.450023		NFATC3	-0.00119673	0.000535549	0.0254445		OXA1L	0.00356302	0.0016338	0.0291968		WISP1	-0.027234	0.0210638	0.196036		CD59	0.0931327	0.11371	0.412767
LRPAP1	0.13875	0.107318	0.196051		DDR1	0.0222455	0.0249543	0.372688		ZNF132	-0.285413	0.104833	0.00647816		ERVK3-1	0.0995858	0.0362497	0.00601032		OMG	-0.00116848	0.00112288	0.298057		PSMD5	0.00142243	0.00188357	0.450142		RDH10	-0.00620011	0.00277608	0.0255221		PPP1R32	-0.00210454	0.000965246	0.0292343		LRPAP1	0.13875	0.107318	0.196051		CLEC14A	-0.269636	0.329618	0.413342
VWA2	-0.17254	0.133618	0.196602		KCTD5	-0.179888	0.201887	0.372911		SLC35G2	-0.387014	0.142192	0.00649315		FHOD3	0.426909	0.15542	0.00601775		FMOD	0.00175467	0.00168623	0.298067		SMPD1	0.000188298	0.000249497	0.450423		SUOX	0.000687559	0.000307863	0.0255274		NCOA1	-0.00149413	0.00068539	0.0292594		VWA2	-0.17254	0.133618	0.196602		SNED1	0.177814	0.217547	0.413724
DNAJB4	0.0864444	0.0671258	0.197817		RBKS	0.0222935	0.0251461	0.375317		FIS1	0.279987	0.102934	0.00652669		CAMTA2	0.289349	0.105393	0.00604301		CHRDL2	-0.00123983	0.00119448	0.299285		PIK3AP1	-0.000384738	0.000510007	0.450623		PPM1N	-0.00191554	0.000857718	0.0255292		CGN	-0.0113026	0.00518485	0.0292624		DNAJB4	0.0864444	0.0671258	0.197817		FADD	0.258733	0.316886	0.414222
FGFR3	-0.0705882	0.0548376	0.198016		LILRB4	0.0340586	0.0386984	0.378804		PALB2	0.29344	0.107943	0.00655819		ADRB2	0.545511	0.198832	0.00607739		PMVK	-0.000866146	0.000835005	0.299599		PGLYRP2	-7.40498e-05	9.8334e-05	0.451424		ZFP28	0.00459441	0.00205794	0.02558		CASP2	-0.00389638	0.00178749	0.0292717		FGFR3	-0.0705882	0.0548376	0.198016		IGFBP2	0.342315	0.41956	0.414562
GLRX2	-0.0523377	0.0406786	0.198229		TPK1	0.0220387	0.0250612	0.379185		RP11-1105G2.4	0.0531321	0.0195456	0.00656052		SNTG2	0.29693	0.108248	0.00608692		RNPEP	0.000808981	0.000785493	0.303056		GFRA2	-0.000240945	0.000320183	0.451738		MFN1	-0.0034832	0.00156094	0.0256494		RAB5B	0.0100159	0.00459505	0.0292783		GLRX2	-0.0523377	0.0406786	0.198229		VWC2L	0.22704	0.279574	0.416737
RELT	0.218333	0.169746	0.198362		NTF3	-0.0508353	0.0578278	0.379357		RP4-576H24.2	0.125253	0.0460878	0.00657389		TMEM81	0.13661	0.049815	0.00610003		HSPA1A	0.00111379	0.00108184	0.303231		DPEP1	9.02474e-05	0.000119984	0.451955		MPPE1	-0.000531843	0.000238383	0.0256782		ZKSCAN5	0.00418069	0.00191804	0.0292818		RELT	0.218333	0.169746	0.198362		IGF1R	-0.214444	0.264359	0.417259
COCH	-0.14125	0.109998	0.199104		MAX	0.087474	0.0996781	0.38018		ZNF608	0.331075	0.121835	0.00657967		CPNE7	0.140466	0.0512218	0.00610103		STUB1	0.00209451	0.00203554	0.303494		CLEC4G	-0.000359645	0.000478161	0.451966		ABHD4	0.00324374	0.00145428	0.025716		WDR75	0.0012022	0.000551566	0.0292858		COCH	-0.14125	0.109998	0.199104		EDDM3B	-0.149031	0.184031	0.418045
MYOM2	0.21	0.163553	0.199147		PLA2G15	-0.0326061	0.0371572	0.380206		NNT	0.19285	0.0710076	0.00660947		LINC02575	0.119869	0.0437208	0.0061124		ZADH2	0.00107576	0.00104628	0.303866		ADGRD1	-0.000203146	0.0002702	0.45215		LAPTM4B	0.00226296	0.0010147	0.0257359		LINC01088	-0.00175935	0.000807312	0.0293115		MYOM2	0.21	0.163553	0.199147		BTN3A2	-0.0390244	0.0482823	0.418944
SPON1	0.183333	0.142809	0.199222		CA2	0.074211	0.0846412	0.38061		RP11-244O19.1	-0.193869	0.0714069	0.00662786		LINC01068	-0.0387966	0.0141509	0.00611364		VEGFC	-0.00119235	0.00115991	0.303968		CCN1	-0.000613261	0.000816502	0.452603		USP6NL	-0.00652757	0.00292751	0.0257651		PIGS	0.00660085	0.00302918	0.0293252		SPON1	0.183333	0.142809	0.199222		TALDO1	0.204312	0.25301	0.419364
GGH	0.123478	0.0963385	0.199943		ARHGEF5	0.0175731	0.0200853	0.381617		LMBRD2	-0.0941722	0.0346887	0.006632		SNHG25	-0.181826	0.0663366	0.00612596		RNASE2	0.000693362	0.000674887	0.304244		TCL1A	-0.000250534	0.000333644	0.452712		GYPB	-0.000804751	0.000361094	0.0258374		DPY19L2	-0.000953265	0.000437486	0.0293347		GGH	0.123478	0.0963385	0.199943		ASGR1	0.125191	0.155108	0.419595
ITIH3	-0.0972727	0.0760446	0.200843		MEPE	0.0584314	0.0668399	0.382009		HAGH	0.0839502	0.0309241	0.00663316		GSS	-0.240964	0.0879403	0.00614225		CBR1	0.00150703	0.00146704	0.304297		MMP8	-0.000178947	0.000238375	0.452836		IGKV1-12	0.00162155	0.000727616	0.0258421		NPC1	0.00461773	0.00211996	0.0293899		ITIH3	-0.0972727	0.0760446	0.200843		LAMP2	-0.048942	0.0607501	0.420457
TESC	-0.0207547	0.0162264	0.200872		COL9A1	-0.0628112	0.0720147	0.3831		ZYG11B	0.341749	0.125983	0.00667474		PRICKLE4	0.128324	0.0468394	0.00615048		SIGLEC1	-0.00197276	0.001922	0.304699		LEFTY2	0.000101593	0.000135365	0.452947		SOLH	0.000618648	0.000277701	0.025897		SLC7A11	0.00672552	0.00308767	0.0293922		TESC	-0.0207547	0.0162264	0.200872		CYB5R2	0.0862257	0.107039	0.420501
ACADSB	0.111176	0.0869236	0.200892		CD164	-0.0497502	0.0571868	0.384322		GS1-259H13.2	-0.128369	0.0473399	0.00669488		CTBP2P5	-0.0573066	0.0209318	0.00618567		DAPK2	-0.00126523	0.00123328	0.304938		CTSO	-0.000391609	0.00052208	0.453198		RABGAP1L	0.00397499	0.00178442	0.0259062		DZIP1L	0.00146737	0.000673709	0.0294023		ACADSB	0.111176	0.0869236	0.200892		NPHS1	-0.0464028	0.0578474	0.422461
MLN	0.03875	0.030338	0.201504		ASAH2	-0.012785	0.0147183	0.38504		NKG7	0.106411	0.0392474	0.00670211		SUCLG2	0.393372	0.143761	0.00621376		DTD2	-0.000899694	0.000877964	0.305481		CXCL1	-0.00012434	0.000165985	0.453797		PLXNB1	-0.00316123	0.00141938	0.0259347		CDYL2	0.00238216	0.00109407	0.0294556		MLN	0.03875	0.030338	0.201504		PDZD2	-0.0830917	0.10359	0.422485
VIT	0.0294444	0.0230556	0.201564		PPME1	-0.171223	0.197255	0.385378		MAP3K2	-0.496956	0.183312	0.00670827		VPS33A	-0.837003	0.305916	0.00621813		TTL	0.00186057	0.00181912	0.306409		CNTN5	0.00016617	0.000221947	0.454041		DUS2L	-0.000477651	0.000214483	0.0259483		TUB	-0.00277781	0.00127607	0.0294916		VIT	0.0294444	0.0230556	0.201564		MMP9	0.142235	0.177728	0.423539
CHST11	0.0804762	0.0630344	0.201707		TLR4	0.043859	0.0505435	0.385532		FGFRL1	-0.122719	0.045311	0.00676122		UVSSA	0.182398	0.0667153	0.0062574		SPINK2	0.000562835	0.000550455	0.306549		SUSD1	0.000480549	0.000641892	0.454071		TNFRSF1B	0.00420502	0.00188942	0.0260438		MRPL24	-0.00265583	0.00122019	0.0295127		CHST11	0.0804762	0.0630344	0.201707		FAM13A	0.175479	0.219652	0.424351
BDH2	-0.086129	0.0675031	0.201981		COL2A1	0.00981279	0.0113123	0.385698		CARHSP1	-0.269448	0.0995388	0.00679014		CDK2AP1	-0.498407	0.182317	0.00626195		ATF6B	-0.000541485	0.000530357	0.307263		FETUB	0.000178547	0.000239091	0.4552		PROSER2	0.00509453	0.00228999	0.0261019		XRCC5	0.01209	0.00555513	0.0295272		BDH2	-0.086129	0.0675031	0.201981		EPHA2	-0.177075	0.221918	0.424913
ADAMTS13	-0.0402899	0.0316176	0.202563		CEP85	-0.0998246	0.115093	0.385758		BMS1	-0.616776	0.227868	0.00679503		CYB561	-0.145503	0.0532327	0.00626956		THSD1	0.000196178	0.000192295	0.307637		NELL1	-0.000206595	0.000276805	0.455454		TMEM86A	-0.00588903	0.00264728	0.026111		CLOCK	-0.00721322	0.00331558	0.029589		ADAMTS13	-0.0402899	0.0316176	0.202563		CD2	0.545519	0.684251	0.425306
DEFB1	0.139231	0.109432	0.203263		CST1	-0.0136623	0.015765	0.386151		RP11-295G20.2	-0.102491	0.0378653	0.00679513		WASF1	-0.598858	0.219094	0.00626967		IL17B	-0.00145896	0.00143111	0.307986		TNF	-0.000671313	0.000902197	0.456824		CD200R1L	0.000801246	0.00036022	0.0261266		EXOC5	0.00738604	0.0033955	0.0296117		DEFB1	0.139231	0.109432	0.203263		LACRT	-0.294259	0.369123	0.425345
FGG	0.0744444	0.0585304	0.203411		FGFR2	0.0671742	0.0775224	0.386209		TM7SF3	-0.246182	0.0909594	0.00679951		SLC22A23	0.403147	0.147496	0.00627083		PDE5A	0.000835533	0.00082002	0.308242		TNFRSF17	-0.000530157	0.000713643	0.457549		FBXO36	-0.00219695	0.000988113	0.0261899		ALDH6A1	-0.00556669	0.00255952	0.0296382		FGG	0.0744444	0.0585304	0.203411		OPTC	0.241009	0.302494	0.425603
FCGR2A	0.00830645	0.00653226	0.203514		TDRKH	-0.0222849	0.0257906	0.387549		RP11-25K19.1	-0.0847268	0.0313122	0.00681253		SLC35D1	0.290808	0.106402	0.00627387		DECR2	-0.000616577	0.000605659	0.308665		CCL2	0.00117805	0.00158948	0.458598		CTSG	0.00238005	0.0010711	0.0262788		TMEM8B	0.0070522	0.00324258	0.0296395		FCGR2A	0.00830645	0.00653226	0.203514		ZPR1	0.369037	0.464472	0.426887
FCGR2B	0.0210204	0.0165306	0.203514		MCEE	0.037975	0.0439614	0.387684		PLAC9	-0.0716497	0.0264813	0.00681657		SEMA6C	0.818104	0.299497	0.00630295		CADM3	-0.00191358	0.00187997	0.308734		IQGAP2	0.000514833	0.000695203	0.458966		FOPNL	-0.00346007	0.00155751	0.0263146		PDGFRL	0.00368119	0.00169379	0.0297546		FCGR2B	0.0210204	0.0165306	0.203514		LPO	-0.0740738	0.093385	0.427656
ANG	-0.08	0.063023	0.204306		VTI1A	-0.123124	0.142584	0.387854		CTD-2587H19.1	0.369893	0.136743	0.00682984		LINC02019	-0.156214	0.0572116	0.00632452		ISOC1	0.000597589	0.000587285	0.308893		FOLR2	-0.000643893	0.000869673	0.459066		KNSTRN	0.00524663	0.00236309	0.0264022		CCNA2	-0.00380717	0.0017518	0.0297589		ANG	-0.08	0.063023	0.204306		ARG1	-0.100909	0.127243	0.427753
FBLN1	-0.18	0.141942	0.204754		ITGB6	0.0265875	0.030791	0.387873		C16orf93	0.434492	0.160632	0.00683261		PTCD1	-0.340445	0.12475	0.00635221		PHPT1	0.000508181	0.000501393	0.310803		AGER	0.000460149	0.000622214	0.459582		TPM4	-0.000900131	0.000405438	0.0264092		TMEM68	0.00143843	0.000661886	0.0297625		FBLN1	-0.18	0.141942	0.204754		IL19	0.0629283	0.0793662	0.427845
DSCAM	0.0784848	0.0619554	0.205228		COL28A1	-0.00941335	0.010906	0.388063		NCOA7	-0.0945951	0.0349728	0.00683423		SSR4P1	-0.386265	0.141646	0.00639177		POFUT1	0.000309241	0.00030579	0.31188		WFIKKN2	-0.00010817	0.000146283	0.459626		MARVELD2	0.00571507	0.00257428	0.0264144		PROSER2	-0.00503157	0.0023157	0.029795		DSCAM	0.0784848	0.0619554	0.205228		GRAP2	-0.260125	0.32889	0.428992
TIMP2	-0.175	0.138768	0.207272		COLEC12	0.0623114	0.0722317	0.388324		NCF1	-0.0656803	0.0242857	0.00684115		CD302	0.80874	0.296674	0.00641037		EPHA5	-0.00191423	0.00189431	0.312248		CTSB	-0.000131167	0.000177536	0.460016		RP11-686D22.5	0.00132565	0.000597219	0.0264384		LTA4H	-0.0088328	0.00406555	0.0298108		TIMP2	-0.175	0.138768	0.207272		PTN	0.140375	0.177672	0.429482
APOL1	-0.101538	0.0805787	0.207628		CXCL6	-0.0132373	0.0153846	0.389556		RUVBL1	0.621779	0.22993	0.00684668		CYBA	-0.573967	0.210583	0.00641828		BTN3A3	0.000442095	0.000437587	0.312351		RAB6A	-0.00139862	0.00189376	0.460186		DIRAS1	-0.000838423	0.000377778	0.0264626		SPINK5	0.00621583	0.00286198	0.0298658		APOL1	-0.101538	0.0805787	0.207628		ANGPTL4	-0.0734038	0.0929681	0.429785
EPHA4	-0.181429	0.144008	0.207724		SEMA7A	0.0487745	0.0567231	0.389861		TOX	-0.107229	0.0396592	0.00685602		IDE	-0.502617	0.184454	0.00643224		ARHGAP25	-0.000647288	0.000641029	0.312609		SLAMF7	0.000109981	0.000149005	0.46045		SHD	0.000943366	0.00042528	0.0265395		SLFN12	0.000819077	0.000377364	0.0299672		EPHA4	-0.181429	0.144008	0.207724		EPS8L2	-0.0769028	0.0974738	0.430136
C9	0.197158	0.156633	0.20813		CKMT1A_CKMT1B	0.0421704	0.0492236	0.391605		SPRED1	-0.154855	0.0572808	0.00686263		DSTYK	-0.13799	0.0506556	0.00644815		ACADSB	-0.000997247	0.000988719	0.313154		TLR1	0.000165056	0.000223656	0.460521		AC079031.1	0.000555399	0.00025043	0.0265694		ASNSD1	-0.00393755	0.00181415	0.0299713		C9	0.197158	0.156633	0.20813		NCAN	0.147278	0.186769	0.430371
SERPINA11	0.0920213	0.0731126	0.208166		GSN	-0.0429523	0.0501844	0.392059		SAR1B	0.238442	0.0882073	0.00686746		LINC02614	0.104806	0.0384838	0.00646169		POMGNT2	-0.000283146	0.000281029	0.313678		STX7	0.000119023	0.000161303	0.460582		MAPK1	0.00483418	0.00217976	0.0265713		DCDC2	-0.00210368	0.000969264	0.0299773		SERPINA11	0.0920213	0.0731126	0.208166		F12	0.0193604	0.0245863	0.43102
COL6A3	-0.4516	0.358823	0.20819		LIFR	0.0460707	0.0538734	0.39246		SHISA4	0.207409	0.0767521	0.00688559		LINC01610	-0.179402	0.0658858	0.00647073		NPL	-0.00152739	0.00151884	0.314594		ALDH1A1	0.000861513	0.00116815	0.460817		ZNF322	-0.000495681	0.000223539	0.0265937		CHRFAM7A	-0.00311359	0.00143463	0.0299834		COL6A3	-0.4516	0.358823	0.20819		NRP1	-0.0677275	0.08615	0.431775
CAMP	-0.129091	0.102712	0.208817		TNFRSF21	0.0337885	0.0395224	0.392595		NUSAP1	-0.224075	0.0829817	0.00692769		UGDH-AS1	-0.130684	0.0480024	0.00647998		IMPAD1	0.000786432	0.000783765	0.315666		FSHB	0.000663128	0.000901987	0.462226		RSU1	-0.000544825	0.000245762	0.0266313		TAS2R19	0.00131848	0.000607516	0.0299854		CAMP	-0.129091	0.102712	0.208817		IL36G	-0.359283	0.457797	0.432566
MDGA2	0.0257143	0.0204762	0.209183		YOD1	0.0658994	0.0771262	0.392864		PREX1	-0.119477	0.0442463	0.00692823		PIM3	0.22709	0.0834662	0.0065136		SERPINA4	-0.000497364	0.000495969	0.315951		CEP20	-0.000712689	0.000971683	0.463279		ZNF484	0.00407148	0.00183712	0.0266761		IGSF9B	-0.00101389	0.000467307	0.0300333		MDGA2	0.0257143	0.0204762	0.209183		TGM2	0.118053	0.150907	0.434043
CHRDL2	-0.070625	0.0563839	0.210361		KYAT1	-0.0538606	0.0631262	0.393537		C16orf86	-0.381363	0.141285	0.00694984		INHA	0.163493	0.0600998	0.00652124		DARS2	-0.00153926	0.00153545	0.316111		TNFRSF1A	0.000913255	0.00124548	0.463402		UBE2D1	0.00136007	0.000613727	0.0266859		TAS2R15P	0.000668902	0.000308391	0.0300822		CHRDL2	-0.070625	0.0563839	0.210361		MLN	-0.0510112	0.0653775	0.43524
MGAT2	-0.0792308	0.0632643	0.210432		PCSK7	-0.0216137	0.0253529	0.393928		TPO	-0.644209	0.238687	0.00695542		DM1-AS	-0.685697	0.252092	0.00652763		LGALS3	-0.00029716	0.000296563	0.316338		EDAR	-0.00017845	0.000243492	0.463632		CLN8	0.00542604	0.00244926	0.0267344		MAVS	-0.00566485	0.00261173	0.0300828		MGAT2	-0.0792308	0.0632643	0.210432		GFAP	-0.308381	0.395296	0.435316
CXCL16	0.133617	0.106858	0.211148		CEP152	0.151273	0.177579	0.39429		ATXN1L	-0.464404	0.172101	0.00696667		NALCN	-0.872076	0.320666	0.00653661		PSAT1	-0.00075442	0.000754573	0.317409		PDGFA	0.00108319	0.00147938	0.46405		MRC2	0.00507594	0.00229244	0.0268144		INSIG1-DT	-0.0026541	0.00122401	0.0301305		CXCL16	0.133617	0.106858	0.211148		GNLY	-0.0314767	0.040451	0.436484
REG1A	-0.119231	0.09552	0.211947		LCAT	0.0593438	0.0696856	0.39444		KIAA1609	-0.202564	0.0751149	0.00700253		SVBP	-0.0826717	0.0304057	0.00654892		RBP5	0.00137378	0.001375	0.317738		DNAJB14	-0.00165222	0.00225783	0.464308		RP11-214O1.2	-0.000300534	0.000135812	0.0269073		HCAR1	0.00334468	0.00154441	0.0303363		REG1A	-0.119231	0.09552	0.211947		MTSS1	0.419603	0.539269	0.436513
PXDN	-0.214	0.171496	0.212089		DDC	-0.0202151	0.0237458	0.394596		GALT	0.0641283	0.0237888	0.00702332		ZNF304	-0.0588952	0.0216666	0.00656292		CHST4	0.00128445	0.0012872	0.318346		CCER2	-0.000526592	0.000720668	0.464962		CTD-2538C1.2	-0.00156608	0.000707752	0.0269143		MTARC1	-0.00322076	0.00148725	0.0303435		PXDN	-0.214	0.171496	0.212089		DUSP13	0.0748203	0.096214	0.436778
CEACAM8	0.172857	0.138683	0.212611		FCER1A	0.0579495	0.0680981	0.394786		SFXN4	0.0437623	0.0162347	0.00702629		SFTPC	-0.51662	0.190063	0.00656473		SORD	-0.00108831	0.00109101	0.318512		ITGA6	0.000329317	0.000450858	0.465132		DIRC3	0.00425314	0.0019224	0.0269387		IL11	0.00201335	0.000929807	0.0303617		CEACAM8	0.172857	0.138683	0.212611		SOD2	0.130656	0.168346	0.437678
CDKN1B	0.134167	0.107692	0.212823		BMPER	-0.0370667	0.0436616	0.395906		MICAL2	0.485855	0.180246	0.00702828		SPRYD4	0.207088	0.0761967	0.00657163		ATRN	0.000416598	0.000417723	0.318616		SLURP1	0.000171813	0.000235619	0.465879		RNF141	-0.00291709	0.00131872	0.0269627		CCNYL7	0.00259696	0.00119963	0.0304026		CDKN1B	0.134167	0.107692	0.212823		PPL	0.24495	0.316023	0.438279
AOC1	0.234	0.187953	0.213136		UPB1	-0.0891546	0.105068	0.396138		TKT	0.12997	0.0482419	0.00705737		PHF21B	-0.64525	0.237451	0.00657958		LILRB2	-0.00159872	0.00160437	0.319017		CPOX	-0.000659487	0.000907752	0.467529		LINS	0.00572963	0.00259074	0.0269957		ILDR2	-0.00524712	0.00242416	0.0304252		AOC1	0.234	0.187953	0.213136		ODAM	0.0753653	0.097258	0.438398
COL9A1	0.161429	0.12982	0.21369		KLK14	-0.0208911	0.024624	0.396212		ANKRD13B	-0.605445	0.22476	0.0070655		YDJC	-0.222462	0.0818913	0.00659654		MAPK9	0.00218017	0.00218842	0.319139		CCL14	-0.000149962	0.0002065	0.467711		GSTM4	-0.00315046	0.00142553	0.0271035		HLA-DQB1-AS1	0.0017183	0.000793964	0.0304492		COL9A1	0.161429	0.12982	0.21369		TMEM25	-0.0762303	0.0987303	0.440052
MPST	-0.19253	0.154857	0.213766		LCP1	-0.00808318	0.00953418	0.396544		CCP110	-0.139122	0.0516513	0.00707111		IL1F10	0.145287	0.0535078	0.00662276		IL1RL2	0.000581205	0.000583481	0.319202		CMC1	0.000963165	0.00132677	0.467869		SLC24A6	-0.00538045	0.00243584	0.0271838		RN7SL832P	0.00249678	0.00115407	0.0305067		MPST	-0.19253	0.154857	0.213766		VEGFA	-0.0290482	0.037645	0.44033
LOXL3	-0.174286	0.140365	0.214361		FUT8	-0.00905779	0.010715	0.397921		ABCC3	-0.249983	0.0928354	0.00708639		EGLN1	0.683856	0.251864	0.00662386		ARG1	0.00113081	0.00113794	0.320355		CHCHD6	0.0003051	0.000420297	0.467891		TMEM87A	-0.00640556	0.00289999	0.027187		RGPD3	-0.00329938	0.00152561	0.0305673		LOXL3	-0.174286	0.140365	0.214361		DPEP1	0.0249717	0.0324381	0.441403
DPEP2	0.0680952	0.0549194	0.215007		CPOX	-0.0653629	0.077346	0.398071		RP11-44F14.11	-0.0562214	0.0208808	0.00709191		PERM1	0.315158	0.116116	0.00664437		PF4V1	-0.00101908	0.00102587	0.320524		IL17C	0.000574815	0.000793329	0.468721		PLK4	-0.00258365	0.00116987	0.0272095		MUSK	0.00420431	0.00194458	0.0306131		DPEP2	0.0680952	0.0549194	0.215007		FGFR2	0.182863	0.238115	0.44251
AFM	0.0432895	0.0349289	0.215212		GPA33	-0.0376737	0.0446058	0.398339		TGDS	-0.172203	0.063965	0.00709924		MYLK2	0.241542	0.0889973	0.00664688		PAICS	-0.00108769	0.0010968	0.321345		ROBO1	-0.000356425	0.000492364	0.469124		GSE1	-0.00274577	0.0012434	0.0272257		NEXN	-0.00739973	0.00342291	0.0306319		AFM	0.0432895	0.0349289	0.215212		HCLS1	-0.259379	0.338407	0.443396
CTSZ	-0.0375581	0.0303488	0.215884		BTN3A2	0.0113602	0.0134644	0.398825		SNORA16B	0.436711	0.162239	0.00710717		ALG1L2	0.0836753	0.03084	0.00666354		ADAMTS5	-0.000223113	0.000225316	0.322067		TGFBR2	0.00153971	0.00212842	0.469433		PEA15	0.00601163	0.00272261	0.0272418		CCDC74B	-0.00439122	0.00203142	0.0306453		CTSZ	-0.0375581	0.0303488	0.215884		BLNK	0.317206	0.413972	0.443528
FUT8	0.054	0.0436903	0.216469		ARHGEF10	-0.0261244	0.0309681	0.398898		PMS2	-0.155461	0.0577867	0.0071398		EXOSC6	0.0418764	0.0154374	0.0066747		DLL1	0.000932537	0.000941797	0.322092		PCDH17	0.000198745	0.000274833	0.469589		SUCLA2	-0.00283659	0.00128476	0.0272522		TWSG1-DT	-0.00157082	0.000726791	0.0306718		FUT8	0.054	0.0436903	0.216469		TNFRSF10B	0.0735024	0.0959803	0.443791
ST8SIA6	0.214615	0.173644	0.216476		NFATC1	0.07144	0.0847045	0.399003		TMEM81	0.177884	0.0661262	0.00714364		WFDC5	-0.356361	0.131372	0.00667541		DPT	-0.00187874	0.00190552	0.32416		NECTIN4	-0.00024204	0.000335058	0.470059		CPQ	0.000899569	0.000407463	0.0272631		LRRC37B	-0.00248671	0.0011508	0.030707		ST8SIA6	0.214615	0.173644	0.216476		GRHPR	-0.0754019	0.0985328	0.444125
CCL18	0.104118	0.084266	0.216614		MYOC	0.0274529	0.0325576	0.39911		CD46	-0.38075	0.141567	0.00715491		MINDY4	-0.0975204	0.0359676	0.00670112		BPIFA2	-0.00114901	0.00116594	0.324389		OGN	0.000119852	0.000166286	0.471058		PGPEP1	-0.00135202	0.00061258	0.0273075		LMNTD2	0.00125703	0.000582104	0.0308152		CCL18	0.104118	0.084266	0.216614		CHRDL1	0.0554965	0.0725253	0.444151
PFKM	-0.0655	0.0531	0.217381		FAM3D	0.0227169	0.0270175	0.400449		GPR142	0.664067	0.246961	0.00716771		SLC20A2	-0.251915	0.0929171	0.00670437		PTGR1	0.000228673	0.000232375	0.325081		IGLC2	-0.000463079	0.000643438	0.471713		RAB18	0.00188575	0.000854764	0.0273725		SP2-AS1	-0.00281931	0.00130596	0.0308659		PFKM	-0.0655	0.0531	0.217381		INSL5	0.115384	0.150808	0.444208
ST3GAL6	-0.0558537	0.0452925	0.21751		RANBP1	-0.12856	0.152985	0.400716		PPARG	0.298382	0.111031	0.00720146		CANT1	1.30572	0.481663	0.00671114		CD200	0.00154904	0.00157682	0.325911		KLK1	7.54485e-05	0.000104842	0.471746		RP11-642P15.1	0.00299191	0.0013563	0.0273887		TUBA1C	0.00182053	0.000843507	0.0309052		ST3GAL6	-0.0558537	0.0452925	0.21751		SELL	-0.0537962	0.0705051	0.445456
TGFBR3	-0.253143	0.205554	0.218129		CST7	0.0102583	0.0122126	0.400922		TCF19	-0.314142	0.116939	0.00722294		SPESP1	0.195248	0.0721004	0.00676892		SHH	-0.00108965	0.00111485	0.328377		AKR7L	0.000361393	0.000502974	0.472441		CAPN11	-0.000932531	0.000422847	0.0274285		NFS1	0.00444063	0.00205777	0.0309297		TGFBR3	-0.253143	0.205554	0.218129		NAA80	0.148849	0.195325	0.446025
P4HB	0.094	0.0763621	0.218331		MEP1B	-0.00635312	0.00756778	0.401191		FKBP1A	0.302015	0.112448	0.00723538		IPO7	0.660589	0.243967	0.00677526		SMAD1	0.00186665	0.00191301	0.329182		APOA4	0.000493171	0.000686478	0.472506		CDK10	0.00395	0.00179188	0.0274969		SNRNP48	0.0026631	0.00123413	0.0309379		P4HB	0.094	0.0763621	0.218331		COQ7	-0.156759	0.20608	0.446853
VWC2	-0.135625	0.110244	0.218613		FKBP14	0.161915	0.193132	0.401827		AP2M1	0.090476	0.0337207	0.00729431		USP35	-0.206559	0.0763273	0.0068053		NRP1	0.0011465	0.00117582	0.32953		CTSL	-0.000457158	0.000637481	0.473292		TM7SF2	-0.00124227	0.000563608	0.0275149		HMCES	0.00553654	0.00256584	0.0309442		VWC2	-0.135625	0.110244	0.218613		FABP4	-0.241975	0.318111	0.446859
FOLR3	-0.0615385	0.0500526	0.218893		PRCP	0.0483665	0.0579002	0.403525		ADAMTS4	-0.374874	0.13975	0.00730817		GAREM2	0.331102	0.122355	0.00680852		CPB1	0.000443683	0.000455402	0.329923		PADI2	0.00053415	0.000745617	0.473753		CNOT6	0.00383236	0.00173875	0.0275179		AP4E1	0.00310622	0.00143955	0.0309456		FOLR3	-0.0615385	0.0500526	0.218893		EREG	0.283074	0.372443	0.447226
RGMB	-0.0721429	0.0587204	0.219228		MMP1	0.0155419	0.0186078	0.403585		SUN2	0.0592976	0.0221117	0.00732428		SOAT2	0.0819986	0.0303072	0.00681847		APOA5	-0.000147397	0.000151851	0.331713		APCS	0.000411799	0.000575574	0.474326		MST1L	-0.00127321	0.000577665	0.0275199		FST	-0.00452412	0.00209714	0.0309838		RGMB	-0.0721429	0.0587204	0.219228		OGN	-0.0361197	0.0475273	0.447268
NPTX2	-0.0925	0.0753308	0.219478		GFRA1	0.0328067	0.0393102	0.403966		MEF2B	-0.0603882	0.0225307	0.0073565		LIN9	0.410264	0.151681	0.00683509		DLK2	0.000572622	0.000591219	0.332773		BOC	0.000438127	0.000612518	0.474431		ZNF283	-0.00300911	0.00136528	0.027523		RBM5-AS1	0.00203466	0.000943226	0.0309958		NPTX2	-0.0925	0.0753308	0.219478		LPA	0.0341988	0.0450002	0.447272
RAB6B	0.0538462	0.0439003	0.21999		CLEC4C	0.00827594	0.00993132	0.404665		ABCG1	-0.392129	0.146381	0.00738799		RPL3P4	-0.277811	0.102713	0.00683631		TIE1	-0.000527604	0.00054495	0.332959		CDH6	0.000133878	0.000187262	0.474657		AP3M1	0.00249852	0.0011339	0.0275614		RNU6-1011P	-0.000536788	0.000248872	0.0310145		RAB6B	0.0538462	0.0439003	0.21999		SLMAP	-0.291302	0.383668	0.4477
MYZAP	0.155714	0.126964	0.220031		PCYT2	-0.153955	0.18512	0.405609		LCP1	-0.117862	0.0440119	0.00740745		DNA2	-0.0784404	0.0290188	0.00686983		CHST12	0.00131851	0.0013631	0.3334		RPA2	-0.000630589	0.000882301	0.474788		IGKV1-17	-0.000535863	0.000243223	0.0275823		CA3	-0.00195157	0.000904856	0.0310236		MYZAP	0.155714	0.126964	0.220031		ANXA2	0.0451734	0.0594999	0.447723
PRDX1	0.154167	0.12597	0.221013		LAMB1	0.0110398	0.0132803	0.405806		NT5C3B	0.324072	0.121041	0.00742035		IL17RC	0.110091	0.0407468	0.00689578		PIR	0.00151731	0.00157384	0.335004		MIA	-9.54645e-05	0.000133675	0.475133		TMEM91	-0.000339122	0.000153928	0.0275866		ADAM10	-0.00180044	0.000834936	0.0310543		PRDX1	0.154167	0.12597	0.221013		LGALS9	-0.0470508	0.0620703	0.448436
RNASE1	0.154414	0.126201	0.221119		PLXNB2	0.0103656	0.0124958	0.406808		JMJD1C	0.455527	0.170185	0.007436		SPECC1-DT	-0.0755811	0.0279804	0.00690871		PDGFA	0.00251895	0.00261319	0.335078		TIMM10	-0.000368995	0.000518616	0.476775		BX571672.1	-0.000750665	0.000340766	0.0276035		COL4A1	0.00599539	0.00278101	0.0310968		RNASE1	0.154414	0.126201	0.221119		DRAXIN	0.060936	0.0804931	0.449029
TMEM106A	-0.181667	0.148776	0.222056		IFNAR1	-0.0171838	0.0208032	0.408794		BTBD17	0.101255	0.0378436	0.00745884		URAHP	-0.40654	0.15058	0.00693759		LGALS2	0.000434863	0.00045177	0.335759		LSP1	0.000466792	0.000657259	0.477574		FCGR1C	-0.000844078	0.00038341	0.0277005		C1orf50-AS1	-0.00408529	0.00189506	0.0311021		TMEM106A	-0.181667	0.148776	0.222056		CLEC5A	-0.0723988	0.0957096	0.449384
PCDH9	0.0592593	0.0486336	0.22304		SH2B3	-0.0995086	0.120477	0.408831		ZNF335	0.503772	0.188353	0.0074815		FAM171A1	0.511863	0.189713	0.00697385		NDE1	-0.00134064	0.00139386	0.33614		TPK1	0.000201757	0.000284717	0.478559		CHMP6	-0.000728555	0.000330954	0.0277093		OARD1	-0.00433133	0.0020095	0.0311285		PCDH9	0.0592593	0.0486336	0.22304		TCN2	-0.0389897	0.0516674	0.450472
GNMT	-0.0454545	0.0373105	0.223118		FOXO1	-0.0643211	0.0779799	0.409461		UHRF1BP1	-0.027582	0.0103165	0.00750469		RUFY2	0.120026	0.0444867	0.0069755		PLXND1	0.000762991	0.000793747	0.336426		ACP1	0.000182837	0.000258122	0.478737		RP11-1334A24.6	0.0015164	0.000688901	0.0277228		SEMA4B	-0.00222275	0.00103142	0.0311594		GNMT	-0.0454545	0.0373105	0.223118		MBL2	0.0223319	0.0296289	0.451017
CCT5	-0.237333	0.195165	0.22396		C1QA	0.0196399	0.023828	0.409805		PIGCP1	0.0298005	0.0111484	0.00751588		DLX6-AS1	-0.403448	0.149624	0.00700904		DCLK1	-0.000483436	0.000503481	0.336961		OPTC	0.000288232	0.000406988	0.478815		UBE2Z	-0.00361222	0.00164125	0.0277433		RFLNB	-0.00228725	0.00106153	0.0311869		CCT5	-0.237333	0.195165	0.22396		SPINK2	0.0608175	0.0806954	0.451049
NOTCH1	0.122222	0.100677	0.224745		FOLR1	0.0734825	0.0891549	0.409819		ARF4	-0.282129	0.10556	0.00752446		LILRA2	-0.131653	0.0488438	0.00703086		GFRA2	-0.00151983	0.00158558	0.337794		RSPO3	-0.000431465	0.000609749	0.479187		OTUD6B	0.00220244	0.00100073	0.0277484		ACP3	0.00460554	0.00213782	0.0312158		NOTCH1	0.122222	0.100677	0.224745		TWF2	0.300007	0.39843	0.451466
ERBB3	0.0372811	0.0307584	0.225489		PINLYP	0.00972499	0.0117999	0.40985		MEF2BNB-MEF2B	-0.109593	0.0410051	0.00752497		MAN1B1	0.156146	0.0579726	0.00707182		GATM	-0.000563961	0.000589045	0.338357		PTPRM	-0.000942309	0.00133195	0.479277		IFT122	0.00268428	0.00121995	0.0277846		NBPF9	0.00164388	0.000763211	0.0312477		ERBB3	0.0372811	0.0307584	0.225489		STAT2	-0.0852304	0.113466	0.452559
ASIP	0.0286765	0.0236765	0.225826		PRDX5	-0.0499374	0.060641	0.410228		EIF4G1	-0.531022	0.198711	0.00753269		LINC01320	0.0765955	0.0284394	0.00707503		MPO	0.00045103	0.000471402	0.338676		DEFB4A_DEFB4B	-0.00100978	0.0014299	0.48007		GAS6-AS1	0.000518329	0.000235594	0.0278003		ECH1	-0.00158845	0.000737744	0.0313096		ASIP	0.0286765	0.0236765	0.225826		TGFBR3	-0.134093	0.17861	0.452798
ENTPD5	-0.0216484	0.0179121	0.226821		MDK	0.049795	0.0605198	0.410628		MYO1D	0.146067	0.0546617	0.0075357		TOMM6	0.450558	0.167331	0.00708958		CPB2	0.000188403	0.000197396	0.339862		CDCP1	0.000293929	0.00041708	0.480978		OPA3	-0.00510003	0.00231906	0.0278651		PFN4	-0.00154224	0.00071631	0.0313155		ENTPD5	-0.0216484	0.0179121	0.226821		FGA	-0.253072	0.337406	0.453223
ITIH2	0.127353	0.105577	0.22772		TP53I3	0.0155102	0.0188832	0.411434		CTD-2531D15.4	0.256262	0.0959068	0.00754035		SNAPC5	-0.145543	0.0542215	0.00726975		STX8	0.00148414	0.00155559	0.340049		ELAC1	0.000563662	0.000799969	0.481056		CKS2	-0.00171466	0.000779717	0.027872		INAVA	-0.00457327	0.00212421	0.0313244		ITIH2	0.127353	0.105577	0.22772		FSTL1	0.130698	0.174358	0.453499
EFNA5	-0.181667	0.15062	0.22777		COL5A1	-0.0348278	0.042531	0.412855		FRAT1	-0.0715578	0.0267813	0.00754163		FAM114A1	0.301761	0.112454	0.00728723		NCAN	-0.000509258	0.000534147	0.340386		LILRB2	-7.12957e-05	0.000101197	0.481106		ZNF253	-0.00151602	0.000689503	0.027898		SVIL-AS1	0.00437492	0.00203209	0.031325		EFNA5	-0.181667	0.15062	0.22777		IFNL1	0.427507	0.570587	0.453712
SH3GLB2	0.0294118	0.0244118	0.228273		ELOA	-0.0845076	0.103348	0.41353		ADAM17	0.281817	0.105486	0.00754888		ATF6B	0.42425	0.158118	0.00729372		CD68	0.00175868	0.00184705	0.341017		CHGB	-0.000113004	0.000160483	0.481339		AGPAT2	-0.00155437	0.000706954	0.0278998		ACOT1	-0.000598585	0.000278063	0.0313424		SH3GLB2	0.0294118	0.0244118	0.228273		RASSF2	0.207031	0.277388	0.455451
GSTM4	-0.204	0.169373	0.228419		SPTLC1	-0.0375094	0.045885	0.413662		MIR4712	0.0315081	0.011808	0.00762204		PLA2R1	-0.613808	0.228835	0.00731131		ENPP2	-0.000984775	0.00103518	0.34145		WASHC3	-0.000881987	0.00125707	0.482915		NUCB1	-0.000526275	0.000239372	0.0279087		C1QTNF4	0.00455766	0.00211728	0.0313498		GSTM4	-0.204	0.169373	0.228419		TNFRSF4	0.223283	0.299332	0.455706
ENTHD2	-0.201364	0.167268	0.228652		SUMF1	0.0639722	0.0783897	0.414455		CLPB	0.362373	0.13581	0.00762523		THUMPD3	-0.8414	0.313701	0.00731455		ANGPT2	0.000718628	0.000755936	0.341783		TSPAN15	0.00109567	0.00156531	0.483946		TRANK1	0.0028598	0.0013009	0.0279261		WFDC21P	0.00444421	0.0020648	0.031368		ENTHD2	-0.201364	0.167268	0.228652		IL1R1	-0.114876	0.1543	0.456578
SELPLG	0.0442857	0.0368208	0.229078		EDDM3B	-0.0435441	0.0533691	0.414554		PARL	-0.133809	0.0501513	0.00762812		CNEP1R1	0.235038	0.0876321	0.00731618		YWHAB	0.000551534	0.000580319	0.34191		NAA80	-0.000576587	0.000825161	0.484704		SUZ12	0.00389906	0.00177432	0.0279846		THAP4	0.00421352	0.00195785	0.0313882		SELPLG	0.0442857	0.0368208	0.229078		DMP1	0.710277	0.955119	0.457087
OGN	-0.0258974	0.0215385	0.229216		AK2	-0.0965607	0.118371	0.414647		IGHV5-51	-0.301907	0.11316	0.00763141		NOMO3	-0.054062	0.0201649	0.0073404		PCYOX1	0.000150084	0.000157983	0.342111		FOXO1	-0.000581656	0.000832491	0.484744		FAM22E	0.00239038	0.00108786	0.0279971		FTO	0.00702162	0.00326272	0.0313915		OGN	-0.0258974	0.0215385	0.229216		HSDL2	-0.031795	0.0428482	0.458063
ISLR2	0.176818	0.147742	0.231385		NUDT16	0.0268248	0.0329129	0.415058		XKR8	-0.324933	0.12183	0.00765104		CCZ1	0.0623559	0.023267	0.00736184		PSG7	0.00108739	0.0011487	0.343829		MFAP4	-0.000309656	0.000443458	0.485004		SH3GL1P1	-0.00172548	0.000785286	0.0280016		POM121L1P	0.00074435	0.000345936	0.0314212		ISLR2	0.176818	0.147742	0.231385		TYMP	0.1109	0.149582	0.458451
GZMA	-0.193333	0.162436	0.233962		SPRED2	0.105786	0.129899	0.415431		ZNF385D	0.171382	0.0642699	0.00766224		MATN4	0.446433	0.166597	0.0073683		CXCL5	0.000678545	0.000717055	0.343998		CKAP4	0.000379152	0.000543011	0.485028		AC008592.4	0.000512576	0.000233334	0.0280385		METTL18	0.000367508	0.000170809	0.031431		GZMA	-0.193333	0.162436	0.233962		CD22	0.073785	0.0995408	0.458539
PRSS22	0.26	0.218659	0.234413		SCARF2	0.0241293	0.0297011	0.416561		ABT1	0.111054	0.0416733	0.0077018		ZFP64	0.209007	0.078019	0.00738577		CBLN4	0.00100879	0.00106605	0.344002		IGFBP3	0.000147329	0.00021107	0.48517		TXNDC9	0.00610169	0.00277801	0.0280615		ASB4	0.00440897	0.00204964	0.0314689		PRSS22	0.26	0.218659	0.234413		LCP1	0.0252168	0.0340604	0.459085
CST6	-0.111111	0.0939661	0.237024		TMPRSS5	-0.00883276	0.0108812	0.416937		ABCC6	-0.108766	0.0408155	0.00770303		FIS1	0.68052	0.254261	0.00744043		B3GNT2	0.00149357	0.00157888	0.344165		HRG	-0.000148075	0.000212436	0.485784		ZNF230	-0.00417678	0.00190164	0.0280625		POLI	0.000824616	0.000383361	0.0314748		CST6	-0.111111	0.0939661	0.237024		THY1	0.0599115	0.0809772	0.459387
B3GNT8	0.0128049	0.0108537	0.23809		HRG	-0.0149033	0.0183603	0.416957		MSX2P1	0.421513	0.158207	0.00771444		CHP1	0.290914	0.108735	0.00746315		TPST2	0.00171579	0.00181714	0.345055		OSCAR	0.000127951	0.000183933	0.486654		AL392086.1	0.00163813	0.000745829	0.0280646		RTL10	0.0053046	0.00246624	0.0314852		B3GNT8	0.0128049	0.0108537	0.23809		MTHFD2	-0.105767	0.142962	0.459407
MYBPC1	0.12	0.101737	0.238196		PDCD6	-0.0065724	0.00809942	0.417099		N4BP2	-0.725322	0.272311	0.00773147		RPL34	1.28959	0.482089	0.00747299		KCNAB2	-0.00128907	0.00137003	0.346751		MELTF	-0.000161617	0.000233026	0.487959		NUP43	0.00315538	0.00143698	0.028103		RPL28	-0.00139426	0.000648456	0.0315452		MYBPC1	0.12	0.101737	0.238196		CST5	0.0262288	0.0354867	0.459836
DKK3	0.167333	0.142301	0.239632		PSRC1	0.04115	0.0507131	0.41712		ABHD16B	0.253696	0.0952598	0.00774004		TSNARE1	-0.102728	0.0384217	0.00750234		DCTD	0.00111832	0.00118997	0.347326		DNAJA4	0.000552065	0.000797235	0.488639		ANKRD34A	0.00138787	0.000632265	0.0281577		CHRD	0.0059079	0.00274807	0.0315685		DKK3	0.167333	0.142301	0.239632		TIGAR	-0.336154	0.455418	0.460441
CDHR5	0.185714	0.158185	0.240381		KLRF1	0.0233184	0.0287834	0.417865		MYO1C	-0.267132	0.100335	0.00775874		MAPKAPK3	-0.819848	0.306648	0.00750462		FETUB	-0.00151162	0.00161079	0.348021		RNASEH2A	0.000609677	0.000880447	0.488647		NELFE	0.00110204	0.000502299	0.0282358		SMIM7	0.00184177	0.000857314	0.0316895		CDHR5	0.185714	0.158185	0.240381		LACTB2	0.172828	0.234231	0.460604
PLAU	0.0366875	0.03125	0.240395		CLEC12A	0.0156625	0.0193734	0.418829		ATP8B4	-0.0693762	0.0260726	0.00779354		GLCE	0.439926	0.164583	0.00751829		NT5E	0.000713192	0.000760283	0.348213		BMPER	0.000353341	0.000510361	0.488726		WDFY4	-0.00142335	0.000648876	0.0282667		MINAR1	0.00455556	0.00212067	0.0317		PLAU	0.0366875	0.03125	0.240395		TNXB	-0.0905752	0.122804	0.460783
PTPRJ	-0.242951	0.207167	0.240905		REG1B	-0.0197996	0.0245304	0.419584		CAPN12	-0.0644163	0.0242155	0.00781108		PLK1	0.662173	0.247737	0.00752026		PRDX1	0.00131675	0.00140869	0.349923		ART5	0.000356873	0.000515518	0.488774		DEGS1	0.00417361	0.00190322	0.0283136		MMS22L	0.00148805	0.000693061	0.0317875		PTPRJ	-0.242951	0.207167	0.240905		ASPSCR1	-0.0924192	0.12532	0.460837
TGM3	-0.0283333	0.0241667	0.241031		REG1A	-0.0274237	0.0339795	0.419629		KIF19	0.161306	0.0606491	0.00782203		RAET1G	-0.0981071	0.036729	0.00756021		TIMP1	0.00145006	0.00155392	0.350736		BTN1A1	-0.000354031	0.000511912	0.489197		RP1-179N16.6	-0.000789953	0.000360264	0.0283285		RELCH	0.00820354	0.00382218	0.031849		TGM3	-0.0283333	0.0241667	0.241031		LTA4H	0.216492	0.293628	0.46094
HMOX1	-0.307333	0.262177	0.241103		CXCL10	0.0239087	0.0296659	0.420283		DCPS	-0.155331	0.0584075	0.00782716		NIBAN3	-0.665204	0.249112	0.00757832		PLA2G7	0.000874417	0.000937341	0.350887		CBLN4	0.000381497	0.000552986	0.490266		BRD7	-0.00300479	0.00137048	0.0283425		ACKR1	-0.00723013	0.00336888	0.0318605		HMOX1	-0.307333	0.262177	0.241103		RILPL2	-0.377256	0.512867	0.461985
INHBB	0.0285294	0.0244118	0.242535		GP1BB	-0.0669145	0.083131	0.420861		RAVER1	-0.633386	0.238323	0.00786802		LINC02957	-0.261549	0.0979799	0.0075983		DLK1	-0.00147354	0.00158	0.351017		VEGFB	0.000676352	0.000981304	0.490674		AC008592.3	0.000333001	0.000151886	0.0283482		LINC02104	0.00337203	0.00157156	0.0319004		INHBB	0.0285294	0.0244118	0.242535		CTSD	-0.0828586	0.113131	0.463915
ENO1	0.258788	0.221475	0.242615		CFH	-0.0194987	0.0242572	0.421492		RP4-673D20.1	0.062019	0.023346	0.00789529		UBE2L3	-0.259982	0.0973937	0.00759889		SCG3	0.000189357	0.00020316	0.351306		CDHR2	-0.000635642	0.000922305	0.490705		RP11-219G17.4	0.000802493	0.000366059	0.0283616		TIMD4	0.0032319	0.0015066	0.0319398		ENO1	0.258788	0.221475	0.242615		INHBB	-0.0524175	0.0715866	0.464031
PRTN3	-0.246476	0.211018	0.242792		OGFR	0.0576036	0.07172	0.421874		LENG9	-0.364744	0.137311	0.00789948		TMEM219	0.569212	0.21327	0.00760847		CD72	-0.0015093	0.00162366	0.352597		SPON1	-0.000221462	0.000321427	0.490826		PRDX5	-0.00096821	0.000441776	0.0284061		TNFSF13B	-0.00260302	0.00121434	0.0320681		PRTN3	-0.246476	0.211018	0.242792		FAM172A	-0.264333	0.361041	0.464083
CD300A	0.143699	0.123046	0.242871		SNCA	-0.144438	0.18009	0.422535		PPP1R37	-0.0825542	0.0310822	0.00790747		EML4	-0.17166	0.0643186	0.00760981		INHBB	0.000256915	0.000276867	0.353441		GALNT10	-0.000175046	0.000254591	0.491732		ZNF33A	0.00584789	0.00266893	0.0284447		FAH	0.00440102	0.00205326	0.0320789		CD300A	0.143699	0.123046	0.242871		CD79B	-0.118485	0.162199	0.465091
CCL28	0.161667	0.138774	0.244035		CRACR2A	0.0511437	0.0637907	0.422702		SSNA1	-0.153099	0.0576505	0.00791593		LINC02021	0.0647009	0.024246	0.00761871		CCDC134	0.000887745	0.000958069	0.354135		CBLIF	-0.000306151	0.00044549	0.491942		CDK11B	0.00295725	0.00134991	0.0284731		HSD17B3	-0.00224044	0.00104533	0.0320901		CCL28	0.161667	0.138774	0.244035		GP6	-0.0714658	0.0979273	0.465522
CCL11	-0.0808333	0.0694086	0.24418		SLA2	0.0566636	0.0706887	0.422788		MAL	0.0944537	0.0355684	0.00791787		MAPK12	0.40778	0.152867	0.00764079		ADH6	-0.0005929	0.000640875	0.354892		COMP	-0.000335639	0.000490208	0.493542		PDSS1	0.00603014	0.00275328	0.0285122		DMRT3	0.00165741	0.000773334	0.0320971		CCL11	-0.0808333	0.0694086	0.24418		SIGLEC10	0.0475005	0.065095	0.465567
ACP5	-0.0470833	0.0404599	0.244544		CIAPIN1	0.139304	0.174011	0.423393		RP4-673D20.4	0.063926	0.0240792	0.00793507		CSNK1G2-AS1	0.272502	0.102161	0.00764443		EBI3	-0.0016996	0.00183856	0.355268		INSL3	-0.00225229	0.00329155	0.493808		RP4-612B15.3	-0.00571017	0.00260742	0.0285267		CA13	0.00357038	0.00166612	0.0321187		ACP5	-0.0470833	0.0404599	0.244544		DSCAM	-0.0433994	0.0595532	0.466154
SCUBE1	-0.1275	0.109619	0.244779		TJAP1	0.142123	0.177624	0.423633		HOMER2	-0.132695	0.0499867	0.00794018		BAK1P1	-0.169708	0.0636284	0.00764925		GZMK	0.000617082	0.000669889	0.356961		BTD	9.52548e-05	0.000139262	0.493976		COMMD10	0.00302685	0.00138265	0.0285846		A1BG	-0.00660372	0.00308227	0.0321545		SCUBE1	-0.1275	0.109619	0.244779		IDI2	0.0700742	0.0961962	0.466338
TP53I3	0.121321	0.104342	0.244944		NOTCH3	0.063667	0.0797325	0.424576		ZFP64	0.190773	0.0718802	0.00795329		IGKV2-29	-0.0679636	0.0254831	0.00765293		CNTN1	-0.000831129	0.000903364	0.357553		AMY2A	-0.000182317	0.000266565	0.494008		METTL21B	-0.00172425	0.000787807	0.0286209		TSTD1	0.0055432	0.0025874	0.0321626		TP53I3	0.121321	0.104342	0.244944		CLIP2	-0.146025	0.200774	0.467038
TIE1	-0.0555556	0.0478402	0.24553		MYOM3	-0.0920155	0.115509	0.42568		BTG2	-0.0630825	0.0237706	0.00795908		CTNNA1-AS1	0.0247383	0.00927983	0.00768017		ALDH1A1	0.000960394	0.00104515	0.358146		ANXA3	0.000597824	0.000875256	0.494589		TLE1	0.006256	0.00285899	0.028656		AP2B1	-0.00255759	0.00119401	0.0321914		TIE1	-0.0555556	0.0478402	0.24553		FES	-0.143762	0.197698	0.467115
CD274	0.0454167	0.0392019	0.246647		VIT	0.0159668	0.0200806	0.426534		ENTPD2	0.0731977	0.0275856	0.00796682		TEX22	-0.355586	0.133403	0.00768761		WIF1	-0.00143817	0.00156679	0.358668		PHLDB1	0.0014588	0.00213746	0.494927		NRCAM	-0.0024455	0.00111768	0.0286691		OR2C1	0.00112299	0.000524426	0.0322435		CD274	0.0454167	0.0392019	0.246647		SERPINA4	0.0335134	0.0461031	0.467273
OLFM2	0.18	0.155416	0.246789		CLIP2	-0.0571966	0.0719946	0.426929		RP11-120K18.3	0.0402811	0.0151858	0.00798835		PRDX6	-0.643692	0.24155	0.0077024		CCL25	0.00133699	0.0014572	0.358878		MMP9	0.000458666	0.000672441	0.495181		C4BPB	-0.00388962	0.00177833	0.0287255		TRAPPC10	0.00613979	0.00286753	0.0322622		OLFM2	0.18	0.155416	0.246789		GGT5	0.0644064	0.0890268	0.469404
ECHS1	-0.188333	0.162618	0.246808		TFRC	-0.0127531	0.0160892	0.427983		AMZ1	-0.5805	0.218905	0.00800537		ZNF74	-0.163275	0.0613289	0.0077613		APCS	-0.000680224	0.000741723	0.359098		TNFRSF9	0.000441617	0.000648339	0.495776		RP11-535M15.1	0.000484002	0.000221335	0.0287614		MUC20	-0.00057454	0.000268528	0.0323879		ECHS1	-0.188333	0.162618	0.246808		LRRC38	0.0595042	0.0824214	0.470325
GDF15	-0.051	0.0440806	0.247284		CRYBB1	0.0426271	0.0538026	0.428193		CNTNAP2	-0.0832051	0.0313974	0.00804767		CR2	-0.274023	0.102933	0.00776434		MATN4	0.000391192	0.000426734	0.359293		SLC9A3R1	0.000689569	0.00101249	0.495832		CCDC36	-0.00553009	0.00252959	0.0288041		PDK2	0.000949103	0.000443617	0.0323981		GDF15	-0.051	0.0440806	0.247284		CXADR	0.162217	0.225093	0.471116
CRTAC1	0.0613235	0.0530377	0.247589		GP2	0.028175	0.0356656	0.429541		RP11-527L4.5	-0.0744026	0.0280794	0.0080559		RNF223	-0.596784	0.224246	0.00778429		CMBL	-0.000489367	0.000534891	0.360248		TPR	0.000957933	0.0014067	0.495884		CTC1	-0.000378498	0.000173233	0.0288954		IL18	-0.00290518	0.00135795	0.0324041		CRTAC1	0.0613235	0.0530377	0.247589		GGH	-0.0426001	0.0591171	0.471153
CD59	0.0572222	0.0495171	0.247843		FBP1	-0.0229192	0.0290465	0.430082		KBTBD7	0.117227	0.0442448	0.00806075		OPTN	0.270959	0.101839	0.00779874		CCL18	0.000486052	0.000531308	0.360286		LY9	0.000128278	0.000188612	0.496432		AC018766.6	-0.00257895	0.00118041	0.0289049		MSI1	0.00268093	0.0012537	0.032483		CD59	0.0572222	0.0495171	0.247843		FAM171B	-0.0570169	0.0791381	0.471233
SEPW1	-0.0927273	0.0802829	0.248088		PPP1R14A	-0.0353737	0.0449115	0.430913		STAG3L1	0.179682	0.0678288	0.00807176		APP-DT	-0.0560528	0.0210691	0.00780426		KYNU	-0.00176114	0.00192554	0.360388		CD80	-0.000170823	0.000251278	0.496622		TAS2R15	0.000860259	0.000393752	0.0289053		PAFAH1B1	0.00775892	0.00362917	0.0325222		SEPW1	-0.0927273	0.0802829	0.248088		CLEC11A	0.0715382	0.0995567	0.472407
MAN2B2	0.0833333	0.0721832	0.248307		SPINT2	-0.0459599	0.058363	0.430999		CDA	-0.527385	0.199188	0.0081049		NPDC1	-0.359082	0.13498	0.00780831		APMAP	-0.0014438	0.00158182	0.361376		ANGPTL2	0.00115627	0.00170168	0.496829		RP5-1042I8.7	0.0021803	0.000998353	0.0289701		COX6A1	-0.00321096	0.00150207	0.0325421		MAN2B2	0.0833333	0.0721832	0.248307		C1QTNF5	-0.148686	0.207029	0.47264
HYAL1	-0.0820833	0.0715458	0.251264		ITIH1	0.0486134	0.0619159	0.432365		AKR1E2	0.224802	0.0849295	0.00812275		MAN1B1-DT	0.265548	0.0998433	0.00782214		CST4	0.000410892	0.00045054	0.36177		CD276	-8.15726e-05	0.000120211	0.497405		AC018804.6	-0.00112531	0.000515417	0.0290142		BACH1	0.0038403	0.00179676	0.0325702		HYAL1	-0.0820833	0.0715458	0.251264		VWA1	-0.0663142	0.0923527	0.472724
GALP	0.171304	0.149403	0.25155		C1QTNF5	-0.0588281	0.0750593	0.433184		OARD1	-0.852812	0.322212	0.00812722		SNRPC	0.144133	0.0542269	0.00786149		STAMBPL1	0.00181379	0.00198938	0.361909		ITGB7	-0.000587738	0.000868273	0.498467		GDF11	0.00329538	0.00150973	0.0290534		PSMD13	0.00629293	0.00294494	0.0326093		GALP	0.171304	0.149403	0.25155		AFP	-0.0975584	0.135975	0.473084
IGSF3	0.18	0.15709	0.251863		BCHE	-0.013781	0.0176196	0.434133		PTOV1	-0.67302	0.254283	0.00812724		SGSM2-AS1	0.36195	0.136189	0.0078676		IFI16	-0.00161376	0.00177162	0.362352		FLT3	-0.000719874	0.00106664	0.49974		FIG4	-0.00442227	0.00202645	0.0290891		COQ8A	-0.00279423	0.00130764	0.0326103		IGSF3	0.18	0.15709	0.251863		C7orf50	-0.0600339	0.0836982	0.47321
FUT10	-0.0367179	0.032067	0.252193		IL36G	0.0815259	0.104474	0.435188		CTB-31O20.4	0.0576601	0.0217885	0.00813643		TSPAN13	-0.234251	0.0882042	0.00791254		ALKBH3	-0.00116369	0.00128397	0.364765		ABL1	-0.00148145	0.00219675	0.500069		SLC7A11	0.00247596	0.00113484	0.0291265		LINC01287	-0.00207648	0.000971886	0.0326351		FUT10	-0.0367179	0.032067	0.252193		POSTN	-0.0740544	0.10353	0.474429
NDE1	0.13875	0.121176	0.252197		NCF2	0.0350123	0.0448976	0.435493		FERMT3	-0.171434	0.0647818	0.00813707		RARG	-0.739575	0.278542	0.007927		ERO1LB	0.000502835	0.000555793	0.365616		ICAM5	9.31266e-05	0.000138755	0.502118		IGKV1D-27	0.00077244	0.000354054	0.0291316		PCDHB2	0.00154475	0.000723062	0.0326469		NDE1	0.13875	0.121176	0.252197		CXCL12	0.103528	0.144878	0.474866
DTD2	-0.0875	0.0765898	0.253267		LAT	-0.156997	0.201544	0.435998		TRMT12	0.065121	0.0246152	0.00815547		ADAMTS18	-0.0926961	0.0349445	0.00798593		MDGA2	0.000745227	0.000825023	0.366377		NADK	0.000246881	0.000368683	0.503094		SH3GLB1	0.00131405	0.000602493	0.0291826		GRIP1	0.00497543	0.0023289	0.032648		DTD2	-0.0875	0.0765898	0.253267		NMNAT1	-0.442467	0.622317	0.477085
VASN	0.206818	0.181217	0.253756		RILPL2	0.0855406	0.109893	0.436334		RP11-1008C21.1	-0.347028	0.131199	0.00816786		CHRNB3	-0.177916	0.067079	0.00799362		FAIM	-0.00164918	0.0018258	0.366386		INSR	-0.00121474	0.00181423	0.503139		RP5-836N10.1	-0.00334219	0.00153242	0.0291848		DNAJB5	0.00186545	0.000873279	0.0326673		VASN	0.206818	0.181217	0.253756		PLXDC1	0.110326	0.155269	0.477366
TAPBP	0.0170769	0.0149744	0.254115		AIF1	0.0633159	0.081505	0.437256		KCTD21	0.185248	0.0700535	0.00818416		HIVEP3	-0.468664	0.176742	0.00800921		CTSV	0.00105177	0.00116444	0.366395		TEF	0.00100529	0.00150598	0.504435		BAG2	0.00143515	0.000658181	0.0292224		SHLD2	-0.00819984	0.00383951	0.0327081		TAPBP	0.0170769	0.0149744	0.254115		MMP1	0.0411533	0.0580115	0.478077
DUSP28	-0.0450515	0.0395072	0.254146		EFHD1	0.0393202	0.0506177	0.437273		DDX11L2	-0.274852	0.103942	0.00818628		ATP12A	-0.140705	0.0530659	0.00801322		FLRT2	-0.000343607	0.000380504	0.36651		CD69	0.00121398	0.00182205	0.505239		TSPYL5	0.00660373	0.00302892	0.0292407		IGKV1D-42	-0.00185354	0.000868137	0.0327552		DUSP28	-0.0450515	0.0395072	0.254146		PAMR1	0.0569568	0.080452	0.47897
CBR3	-0.0257895	0.0226316	0.25448		SNCG	-0.00696937	0.00897438	0.437403		HMHA1	0.498976	0.188702	0.008187		PCDHB17P	0.119354	0.0450325	0.00803968		C1QTNF5	-0.000435925	0.000482956	0.366729		UXS1	0.000635619	0.000954565	0.505492		CTA-963H5.5	-0.000633478	0.000290578	0.0292528		CES1P1	-0.000949276	0.000444632	0.0327633		CBR3	-0.0257895	0.0226316	0.25448		RET	0.0553984	0.0782672	0.479063
NLGN1	-0.08	0.0702094	0.254516		TEK	-0.0159968	0.0206237	0.437957		RALGPS1	-0.410102	0.155211	0.00823637		RAET1E-AS1	-0.056463	0.0213114	0.00806291		SERPINA12	0.000184307	0.000204293	0.366965		CDHR5	-0.000128119	0.000192602	0.505923		NRP1	0.00274058	0.00125731	0.0292777		EFEMP1	0.00255744	0.00119847	0.0328489		NLGN1	-0.08	0.0702094	0.254516		UMOD	-0.0224004	0.0316556	0.479175
FTCD	0.191552	0.168125	0.254561		SNX18	0.0925264	0.120228	0.441541		PION	0.126865	0.0480323	0.00826023		GEMIN7-AS1	0.255925	0.0966224	0.00807977		GRAP2	0.00252162	0.00279852	0.367559		IL20RA	-0.000868474	0.001307	0.506383		CD8A	-0.00494671	0.00227019	0.0293327		RYK	-0.00227913	0.00106825	0.0328815		FTCD	0.191552	0.168125	0.254561		HEPH	-0.20888	0.295531	0.479693
ANXA7	-0.156	0.137552	0.256744		DNAJC6	0.0877563	0.114049	0.441618		DOCK8	-0.213392	0.0808419	0.0082997		RDH5	-0.232151	0.0877235	0.00813541		SPOCK3	0.00032689	0.000363321	0.368265		RBKS	0.00017757	0.000267422	0.506686		ZNF532	-0.000918409	0.000421655	0.0293981		PCK2	0.00460771	0.00216104	0.032993		ANXA7	-0.156	0.137552	0.256744		PRR4	-0.023723	0.0335757	0.479845
LMAN2	-0.0982143	0.0866008	0.256751		HADH	-0.124269	0.1619	0.442745		RAP1GAP	0.0731668	0.0277214	0.0083061		SMPDL3A	0.114203	0.0431644	0.00815047		IL27RA	-0.000931729	0.0010357	0.368327		MTHFSD	-0.00013345	0.000201293	0.507355		PMP22	-0.000815346	0.000374405	0.0294276		SOWAHC	0.00180623	0.000847155	0.0329978		LMAN2	-0.0982143	0.0866008	0.256751		SEMA4D	0.215621	0.306008	0.481044
DAPK2	0.0357692	0.0315583	0.257032		CTSF	-0.0335294	0.0437875	0.443838		ITGAL	-0.6817	0.258308	0.00831261		FRAT2	-0.243443	0.0920598	0.00818368		LARGE	0.00223644	0.0024873	0.368576		FCRL2	0.000108364	0.00016358	0.507681		RP11-439L8.4	-0.000340422	0.000156348	0.029455		P2RX6	-0.00195894	0.00091896	0.0330317		DAPK2	0.0357692	0.0315583	0.257032		LY9	0.0329765	0.0469428	0.482379
TPSB2	-0.187143	0.165643	0.258562		TNFRSF19	-0.0285224	0.0373382	0.444931		NUDT18	-0.345818	0.131083	0.00833539		USP53	-0.198698	0.0751435	0.00818727		SCUBE1	0.000936711	0.00104203	0.368688		FCER1A	0.000521196	0.0007879	0.508292		DNA2	-0.00111342	0.00051145	0.029482		NUCB1	-0.00462522	0.00216976	0.0330337		TPSB2	-0.187143	0.165643	0.258562		HDDC2	-0.0334691	0.0476656	0.482576
TAGLN2	0.104444	0.0926881	0.259811		CETN3	-0.04006	0.0524962	0.445402		RP11-296I10.6	0.0619401	0.0234801	0.00834007		AARS1	-0.263605	0.0996963	0.00819125		S100A16	-0.000438938	0.000488457	0.368854		GSTT2B	-6.03693e-05	9.12976e-05	0.50846		DLEU1	-0.00562347	0.00258398	0.0295341		TTC17	0.00798051	0.00374517	0.0330992		TAGLN2	0.104444	0.0926881	0.259811		MAPK9	0.158774	0.226367	0.483052
RARRES2	-0.0424	0.037633	0.259882		GPD1	-0.0609936	0.0800641	0.446174		HSD17B12	-0.421186	0.159664	0.008341		SRR	0.0536539	0.0202996	0.00821504		PVRL4	-0.00166147	0.00185004	0.369146		CFI	0.000306822	0.000464394	0.508809		PHLDB3	-0.000488455	0.000224523	0.0295909		EHHADH	0.00844695	0.00396432	0.0331106		RARRES2	-0.0424	0.037633	0.259882		C8B	0.0356792	0.0509441	0.483702
ICAM1	-0.142222	0.126297	0.260126		GRPEL1	0.131877	0.173392	0.446912		RNF130	-0.539989	0.204832	0.00838278		OGDH	0.242151	0.091623	0.00821967		SPINK6	0.000309923	0.000345136	0.369201		CSF2	0.000309994	0.000469584	0.50916		BPI	-0.000770332	0.000354123	0.0296061		ITGB1BP1	-0.00295842	0.00138863	0.0331334		ICAM1	-0.142222	0.126297	0.260126		IL32	-0.108316	0.1548	0.484106
MDK	0.167273	0.148987	0.26155		PKD2	0.0718882	0.0945748	0.447183		RP11-549J18.1	0.352616	0.133764	0.00838613		ZHX3	1.01362	0.383604	0.00823299		DTX3L	0.00152106	0.00169478	0.369454		CD8A	0.000242025	0.000368039	0.510791		ATP6V0D1	0.00212802	0.000978279	0.0296097		SZT2	0.0020089	0.00094315	0.0331723		MDK	0.167273	0.148987	0.26155		DLK1	0.0366821	0.0524348	0.484192
NUCB1	-0.165	0.147206	0.262341		BDNF	0.111304	0.146773	0.448246		CLIC3	-0.0837103	0.0317657	0.00840769		TEN1	-0.275255	0.104209	0.00825693		GSR	0.000888833	0.000991346	0.369937		TGFB1	-0.000282178	0.0004293	0.51099		SIGMAR1	0.00398624	0.00183312	0.029663		XYLT1	-0.00298654	0.00140277	0.0332515		NUCB1	-0.165	0.147206	0.262341		GBP2	0.160702	0.229778	0.484316
MFAP4	0.0487692	0.0435847	0.26316		GGCT	0.0589114	0.0777698	0.448744		AC004840.9	0.150044	0.0569761	0.00845208		KRT8P13	0.187658	0.0710516	0.00826239		RNASE6	-0.000995563	0.00111172	0.370509		DSG2	-0.000291126	0.00044452	0.512517		RP1-28O10.1	-0.000476961	0.000219351	0.0296738		ANKRD13B	-0.00534654	0.00251147	0.0332666		MFAP4	0.0487692	0.0435847	0.26316		MVK	0.30865	0.441465	0.484459
STIM1	0.101	0.0904526	0.264163		RTBDN	-0.0441738	0.058336	0.448912		GBA2	-0.309334	0.117464	0.00845258		FZD2	0.331373	0.125564	0.00831325		COL1A1	0.00164804	0.00184217	0.370991		KLRF1	-0.000252745	0.000386105	0.512725		RP4-794H19.1	-0.000983622	0.000452382	0.0296813		LINC00330	0.00159464	0.000749284	0.0333191		STIM1	0.101	0.0904526	0.264163		WFIKKN1	-0.0722596	0.103452	0.484875
PTPRS	0.1165	0.104453	0.264706		FIS1	-0.037992	0.0502038	0.449196		WDSUB1	-0.299053	0.113574	0.00846099		SERINC3	-1.26848	0.481042	0.00836591		PLAU	0.00148591	0.00166098	0.371002		CCL26	0.000318183	0.000486392	0.513002		45717	-0.000593667	0.000273062	0.0296967		CALML6	0.00391351	0.00183961	0.0333903		PTPRS	0.1165	0.104453	0.264706		F7	-0.0424394	0.0607618	0.484892
CD4	-0.2	0.17956	0.265351		CEP20	-0.0650438	0.0861981	0.450498		AC022431.2	-0.21185	0.0804708	0.0084725		ABHD6	0.579097	0.219637	0.00837385		CTSD	0.000568514	0.000637545	0.372541		DCTPP1	0.000577267	0.0008852	0.514316		MRPL24	-0.00140096	0.000644387	0.0296984		LINC02249	0.00117708	0.000553487	0.0334484		CD4	-0.2	0.17956	0.265351		PCBD1	0.0994057	0.142431	0.485227
IRF3	0.144286	0.129663	0.265807		VWC2L	0.069783	0.0925148	0.450675		ITGA9	-0.318331	0.120918	0.00847284		APOM	0.185323	0.07029	0.00837525		UBASH3B	-0.000727342	0.000815862	0.372661		CD55	-0.000157708	0.000241853	0.514347		SMIM1	-0.000265167	0.000122001	0.0297443		METTL3	-0.00235104	0.00110553	0.0334518		IRF3	0.144286	0.129663	0.265807		TNFRSF9	-0.109625	0.157138	0.485404
GPD1	-0.143485	0.129378	0.267415		DTYMK	-0.118896	0.157805	0.45119		SIGLEC19P	0.176616	0.0670956	0.00848094		SNORA61	0.365535	0.138655	0.00838162		NADK	0.000696654	0.000782005	0.373006		JPT2	0.00135874	0.00208392	0.514394		TBC1D15	-0.000860161	0.000395794	0.0297611		KNTC1	0.00606428	0.00285199	0.0334755		GPD1	-0.143485	0.129378	0.267415		LGALS7_LGALS7B	0.079548	0.114113	0.485743
SPARCL1	-0.0170909	0.0154545	0.268777		PPBP	-0.0845869	0.112379	0.451636		AC018816.3	0.0531748	0.0202059	0.00849715		PIGK	0.163006	0.0618338	0.00838423		MGP	-0.000339559	0.00038157	0.373521		PLA2G15	-0.000277148	0.000425666	0.514987		PNMA1	-0.00403672	0.00185747	0.0297631		UTP18	0.0025371	0.00119341	0.0335098		SPARCL1	-0.0170909	0.0154545	0.268777		ST8SIA1	-0.415082	0.595637	0.485883
GPCPD1	-0.138571	0.125514	0.26958		SELP	-0.0241961	0.032186	0.452195		FAM203B	0.225247	0.0855917	0.0084972		SHISA4	-0.121383	0.0460521	0.00839472		TRIL	0.00110993	0.00124922	0.374273		SPRED2	-0.000968285	0.00148773	0.515146		CHRNB2	-0.00140909	0.000648654	0.0298309		KCNF1	-0.00481974	0.00226779	0.0335609		GPCPD1	-0.138571	0.125514	0.26958		CPOX	-0.139309	0.200224	0.486575
EIF1AD	0.0460317	0.041952	0.272534		BAG3	0.097356	0.129621	0.452605		TRERF1	0.179576	0.0682578	0.00851717		ADGRE5	-0.214596	0.081471	0.00843826		ICAM4	-0.000946534	0.00106581	0.374493		KLK13	0.000139857	0.000215747	0.516828		FGL2	-0.00308241	0.00141905	0.0298427		TXN	-0.00150626	0.000708736	0.0335637		EIF1AD	0.0460317	0.041952	0.272534		TMED8	0.255794	0.367797	0.486758
MATN2	0.0833333	0.0762774	0.274612		ASRGL1	-0.0183398	0.0245451	0.454952		BYSL	0.0761043	0.0289382	0.00854133		MVK	0.230086	0.0873651	0.00844807		PCSK2	-0.00103033	0.00116215	0.375308		TXNDC9	-0.00120487	0.00186315	0.517836		DDX28	-0.00323334	0.00148881	0.0298736		UPK1A	-0.00175243	0.000824876	0.0336305		MATN2	0.0833333	0.0762774	0.274612		CFI	0.087762	0.126404	0.487497
RPL12	-0.518462	0.475022	0.275076		NPPC	0.133002	0.178746	0.456826		AP002954.4	-0.113497	0.0431582	0.00854349		DEPDC7	0.308777	0.117271	0.0084628		MFAP2	0.000843212	0.000952095	0.375812		USP8	0.000798054	0.00124018	0.519902		SSBP2	0.00434344	0.00199999	0.0298762		PAQR4	-0.00359858	0.00169393	0.033637		RPL12	-0.518462	0.475022	0.275076		PSAPL1	0.0368159	0.0530363	0.48758
MVD	-0.202727	0.185862	0.275388		DCTPP1	0.0584227	0.0785724	0.457147		NFIA	-0.285678	0.108646	0.00855226		SBNO1	0.467341	0.177497	0.00846446		TNFRSF21	-0.000810269	0.000916507	0.376651		SEC31A	0.000591505	0.000919913	0.520224		TRIM32	-0.00126466	0.000582454	0.0299116		ERVK3-1	0.000815132	0.000383717	0.0336445		MVD	-0.202727	0.185862	0.275388		EDA2R	0.106121	0.152956	0.487808
SUMO3	0.176667	0.161997	0.275468		FCRL2	-0.0106748	0.0143653	0.457423		RP11-15A1.3	-0.0901864	0.0343047	0.00856417		PARP1	0.333066	0.12651	0.0084706		OLA1	0.000636918	0.00072057	0.376746		EPS8L2	0.00020698	0.000322032	0.520399		SNRNP48	0.000561116	0.00025851	0.0299632		NPIPA5	-0.000979937	0.000461349	0.0336643		SUMO3	0.176667	0.161997	0.275468		HAVCR2	-0.0595346	0.0858135	0.487828
EPHB1	0.0927273	0.0850868	0.275803		COL1A1	0.0719314	0.0970205	0.458449		AKTIP	-0.0466264	0.017737	0.00856951		PNLIPRP2	-0.0779162	0.0296011	0.00848315		MXRA7	0.000837563	0.00094809	0.377008		ADAMTS1	0.00131635	0.00204995	0.520783		GPR180	-0.000479755	0.000221113	0.0300273		ANKRD13D	-0.00969965	0.00456661	0.033667		EPHB1	0.0927273	0.0850868	0.275803		ARHGEF10	0.0635371	0.0916083	0.487949
TCEA2	0.0678571	0.0622717	0.275848		PSMD9	-0.0330892	0.0446334	0.458479		TPRN	-0.255939	0.0973801	0.00858273		FHIP1A-DT	0.2081	0.0790876	0.00850705		MAPRE2	0.000550249	0.000623953	0.377844		WNT9A	-0.000502414	0.000782543	0.520856		CLCN7	-0.00041603	0.000191783	0.0300616		OSGEPL1-AS1	-0.00381454	0.00179655	0.0337325		TCEA2	0.0678571	0.0622717	0.275848		VSTM2L	0.168266	0.242773	0.488246
CTSF	0.131167	0.120557	0.276591		LAMP3	0.0279717	0.0377471	0.458677		CD55	0.503711	0.191668	0.00858801		SIRPB3P	0.100238	0.0381049	0.00852396		ABLIM3	-0.000774278	0.000878858	0.378315		LRRC37A2	-6.40002e-05	9.97411e-05	0.521092		JAG1	-0.00472023	0.00217635	0.0300919		CYRIA	0.00260801	0.00122852	0.0337635		CTSF	0.131167	0.120557	0.276591		MELTF	-0.043529	0.0628238	0.488388
BPNT1	0.196667	0.180916	0.27701		ASGR1	0.0426183	0.0575608	0.459055		BFSP1	0.421637	0.160541	0.00863049		PCDHB15	0.256591	0.0975586	0.00853544		MSR1	-0.000232483	0.000264442	0.379322		LTA4H	-0.000690316	0.00107741	0.521705		METTL21A	0.00275314	0.00126979	0.0301448		FGFR4	0.00103339	0.000486829	0.0337786		BPNT1	0.196667	0.180916	0.27701		NCS1	0.167998	0.243013	0.489368
MRC1	-0.0857143	0.0790472	0.278213		GZMH	0.031464	0.0425563	0.459695		EPB41L2	0.107335	0.040882	0.00865277		SKA2	0.151727	0.0576979	0.00854666		SERPINA9	-0.00051074	0.000583299	0.381244		TDRKH	0.000188885	0.000295059	0.522068		ECH1	-0.00066067	0.000304734	0.0301569		ZNF443	0.00290207	0.00136743	0.0338147		MRC1	-0.0857143	0.0790472	0.278213		EVI5	0.140107	0.202722	0.489485
EGF	-0.148679	0.137182	0.278447		DXO	-0.0174072	0.0236003	0.460767		ATG2B	0.179043	0.068216	0.00867382		BNIP3L	-0.768622	0.292316	0.00855303		AKR1A1	0.00084485	0.000965176	0.381393		PTPRS	-0.000223854	0.000349701	0.522089		SULF2	0.00115894	0.00053457	0.0301594		SUDS3	0.00127816	0.000602314	0.0338311		EGF	-0.148679	0.137182	0.278447		SLC4A1	-0.556096	0.804644	0.489498
AKR1A1	-0.0925	0.0853638	0.278543		TNFAIP8L2	0.116025	0.1574	0.461042		DMWD	0.0941201	0.035886	0.00872218		LINC01564	-0.0753043	0.0286401	0.00855524		TFF2	0.000960809	0.00110065	0.38269		F10	0.000365862	0.000571759	0.522245		FAM118B	0.0053273	0.00245782	0.0301975		MRAS	-0.00490693	0.00231278	0.0338668		AKR1A1	-0.0925	0.0853638	0.278543		PARD3	0.310257	0.449011	0.489579
BOC	0.09	0.0830782	0.278668		UROD	0.0146075	0.0198255	0.461244		RTF1	-0.12723	0.0485357	0.0087575		GPR17	0.0600042	0.0228293	0.00857927		CFHR5	-0.000475519	0.000545948	0.383756		BID	-0.00103435	0.00161697	0.522379		RP11-261C10.7	0.00187811	0.00086695	0.030285		DARS1	-0.00246889	0.00116393	0.0339075		BOC	0.09	0.0830782	0.278668		PRSS2	-0.12963	0.18798	0.490449
IGFLR1	0.0768182	0.0710791	0.279812		UBXN1	-0.120354	0.163452	0.461531		GSKIP	0.0543836	0.0207562	0.00879007		ZNF23	0.0881864	0.0335685	0.00861267		DBI	0.00122687	0.00141111	0.384609		POF1B	0.000465066	0.00072768	0.522752		MFSD7	0.000687427	0.00031742	0.0303362		GPHN	-0.00204064	0.000962111	0.0339213		IGFLR1	0.0768182	0.0710791	0.279812		CCL2	-0.305634	0.443602	0.490835
GLRX	-0.12625	0.117039	0.280721		REG4	0.0404098	0.0548862	0.46158		TGFBI	-0.473473	0.18074	0.00880247		IQCN	-0.608163	0.231522	0.00861917		CTRB2	7.29566e-05	8.39431e-05	0.384782		PLAT	-0.000655858	0.00102643	0.522843		MAP1LC3A	-0.00682417	0.00315192	0.0303812		KCNG4	0.000887311	0.00041837	0.0339323		GLRX	-0.12625	0.117039	0.280721		NHLRC3	-0.139799	0.203222	0.491508
NME2	0.0622857	0.0578333	0.281486		ENPP2	0.0255666	0.0347589	0.462011		ADCY7	-0.0536309	0.0204736	0.0088054		MAP1LC3A	-0.0928574	0.0353522	0.00862331		CTRB1	0.00021887	0.000251829	0.384782		DKK3	0.000177186	0.000277402	0.522995		GAS2L1	-0.00170777	0.000789009	0.0304297		ZNF517	-0.00115942	0.000546731	0.0339519		NME2	0.0622857	0.0578333	0.281486		PADI2	-0.135524	0.197172	0.491871
MFAP2	-0.0707143	0.0660307	0.284201		CCL22	-0.042507	0.0578296	0.462315		UGDH-AS1	-0.0854637	0.0326317	0.00881774		DMWD	0.181645	0.0691905	0.00865754		ANXA5	0.000554888	0.000638678	0.384953		LHPP	-0.000168648	0.000264881	0.524325		GSR	-0.00569788	0.00263515	0.0305979		ST8SIA5	0.0032371	0.00152705	0.0340191		MFAP2	-0.0707143	0.0660307	0.284201		CHAD	-0.0560561	0.0815989	0.492101
TBCE	-0.0942857	0.0882724	0.285465		TINAGL1	0.0781567	0.106414	0.462669		RGS19	-0.612123	0.233723	0.00881842		IL17RE	0.38407	0.146432	0.00871986		ABO	0.0002976	0.000342654	0.385112		CALCOCO2	-0.00109644	0.00172885	0.525949		MAN1C1	-0.00311761	0.00144197	0.0306138		TRANK1	-0.00867905	0.00409533	0.0340689		TBCE	-0.0942857	0.0882724	0.285465		BMP10	-0.048786	0.0710938	0.492575
CXCL8	0.219545	0.205575	0.285539		KIT	-0.13871	0.188909	0.462783		ITGB1BP1	-0.201994	0.0771278	0.00882002		ACSS2	-0.309102	0.117853	0.00872141		ACOT13	0.00133632	0.00153865	0.385121		IL7R	7.40235e-05	0.000116812	0.526277		ALG1L13P	-0.00130157	0.000602294	0.0306938		CYP4F3	-0.0011186	0.000528118	0.0341675		CXCL8	0.219545	0.205575	0.285539		LSP1	-0.12262	0.178869	0.493008
ARF4	-0.0977778	0.091587	0.285704		NEO1	0.091607	0.124877	0.463207		ITSN1	-0.320605	0.122449	0.00883766		CKAP2LP1	0.0965292	0.0368071	0.00872698		NHEJ1	0.000936988	0.00107894	0.385158		NID1	0.000393032	0.000621342	0.527026		CD300LD	0.00217017	0.00100441	0.0307221		MIIP	0.00229845	0.00108542	0.0342113		ARF4	-0.0977778	0.091587	0.285704		MIF	0.16017	0.233715	0.493141
GGPS1	0.102308	0.0958347	0.285727		CDKN1A	0.0442863	0.0604557	0.463838		SOX15	-0.374554	0.143214	0.00891393		KLRK1	-0.215143	0.0820667	0.00875291		SPON2	-0.000855954	0.000987897	0.386249		HSD17B14	-8.92397e-05	0.0001412	0.527381		HBQ1	0.00597106	0.00276405	0.0307526		AHCTF1	-0.00353824	0.00167097	0.0342198		GGPS1	0.102308	0.0958347	0.285727		CPXM1	-0.0542436	0.0791808	0.493306
FAM151A	-0.236966	0.222443	0.286744		ATXN10	0.0686635	0.0937601	0.463967		DNM1P46	0.0417274	0.0159552	0.00891526		CDC42-IT1	-0.0741231	0.0282761	0.00875673		WFIKKN2	-0.00214486	0.00247998	0.38711		FCRL1	-0.000170692	0.000270671	0.528285		ATP6V0E2	0.00188438	0.000872297	0.030753		FBXL21P	-0.00135513	0.000640031	0.0342361		FAM151A	-0.236966	0.222443	0.286744		KLRK1	-0.0359679	0.0526903	0.494841
ENTPD6	-0.0791176	0.0743194	0.287074		EIF2AK3	0.052676	0.0719648	0.464187		LRP12	0.128482	0.0491293	0.00891805		DHODH	0.218557	0.0833841	0.00876505		IL1R2	0.000199685	0.000230975	0.387295		CFB	0.000157904	0.000251027	0.529329		SLC25A16	0.000664737	0.000307724	0.0307594		CLEC19A	0.00094787	0.000447706	0.0342452		ENTPD6	-0.0791176	0.0743194	0.287074		TNFRSF10A	-0.0371847	0.054482	0.494915
DKK1	0.302424	0.284317	0.28747		RNASE10	0.00768794	0.010507	0.464355		SERTAD2	0.377825	0.144477	0.00891952		TMCO1	0.287883	0.109836	0.00876633		DNAJB1	-0.0016501	0.00191287	0.388342		HGFAC	-0.000129436	0.000205774	0.529335		STAMBP	0.0045392	0.00210195	0.0308102		RUFY2	0.00108184	0.000511028	0.0342605		DKK1	0.302424	0.284317	0.28747		FNTA	-0.303284	0.444704	0.495245
CPZ	0.128571	0.120977	0.287885		SCP2	0.132549	0.181895	0.466178		OSGEPL1-AS1	0.256766	0.0982098	0.0089368		SCARF1	-0.377765	0.144151	0.00877724		AGER	-0.00176272	0.00204347	0.38835		TALDO1	0.000708455	0.00112642	0.529384		HSPA1B	0.00260866	0.00120815	0.0308331		LINC01124	-0.00381837	0.00180407	0.0342995		CPZ	0.128571	0.120977	0.287885		CEACAM1	-0.0634659	0.0930791	0.495335
LRP10	0.135263	0.127543	0.288903		RARRES1	0.0132069	0.0181324	0.466395		FAM131B	0.471755	0.180449	0.00893985		SPATA6L	0.0724367	0.0276427	0.00878107		ALDOB	-0.000217357	0.00025208	0.388547		CRTAC1	9.10721e-05	0.000144911	0.529696		RASGRP4	0.00558067	0.00258493	0.0308557		AKAP10	0.00137921	0.000651702	0.034317		LRP10	0.135263	0.127543	0.288903		PON1	0.0243481	0.0357111	0.495361
FASN	0.058	0.0547583	0.289509		NPTXR	-0.0101014	0.013871	0.466467		DOM3Z	-0.297502	0.113808	0.00894691		SMG7	0.152844	0.0583334	0.00878836		CHGB	0.00110494	0.0012818	0.388674		F11R	-0.00103556	0.00165451	0.531378		C15orf38	-0.000998738	0.000462658	0.0308737		MRPL19	-0.00171078	0.000808424	0.0343286		FASN	0.058	0.0547583	0.289509		C1QA	0.047168	0.0692277	0.495653
APOH	0.0126455	0.0119577	0.290273		CR2	0.035164	0.0483206	0.466784		PTDSS2	0.134441	0.0514504	0.00897442		CHD6	-0.456962	0.174416	0.00879431		NDRG3	0.0013923	0.00161564	0.388817		MGMT	-0.000150467	0.000240403	0.531384		IGFBP2	-0.000588743	0.000272734	0.030876		STXBP5-AS1	-0.00270384	0.00127821	0.0344012		APOH	0.0126455	0.0119577	0.290273		APOA1	-0.263648	0.387152	0.495875
BTC	-0.0595238	0.056326	0.290615		AMY1A_AMY1B_AMY1C	0.0184864	0.0254215	0.467105		ATP2C1	-0.171847	0.065793	0.00900313		MGAT5B	-0.344004	0.131306	0.00879656		GC	0.000675137	0.00078426	0.389316		ADIPOQ	-0.000297986	0.000476264	0.531529		C9orf174	-0.00533124	0.00247034	0.0309199		WASF2	0.00404913	0.00191429	0.0344116		BTC	-0.0595238	0.056326	0.290615		VSIG10	0.0247035	0.0362758	0.495877
PCSK2	0.10875	0.103049	0.291276		RARRES2	-0.03175	0.0437253	0.467763		AC005391.3	-0.0729106	0.0279162	0.00900743		SMIM30	-0.213514	0.0815613	0.00884897		IGFBP2	-0.00156173	0.00181936	0.390675		PEBP1	0.000638725	0.00102274	0.532283		NCF2	0.00137945	0.000639591	0.0310241		GALNT9	-0.00394896	0.001867	0.0344182		PCSK2	0.10875	0.103049	0.291276		GHRL	-0.0411588	0.0604444	0.495911
GNPTG	-0.0301923	0.0286671	0.292247		ART5	-0.0338101	0.0466108	0.468225		KIAA1598	-0.198794	0.076118	0.00901054		ELOVL5	-0.493649	0.18865	0.00887744		PKLR	0.00114993	0.00133975	0.390718		SLC27A4	0.000972864	0.00155955	0.532752		LIMS2	-0.00148516	0.000689043	0.0311304		LINC00471	-0.00166503	0.000787374	0.0344583		GNPTG	-0.0301923	0.0286671	0.292247		STXBP1	-0.328125	0.483978	0.497788
ASF1A	0.0861538	0.081839	0.292467		ADAM23	0.0114428	0.0157761	0.468252		ETFB	-0.202264	0.0774489	0.00901243		TULP4	0.532221	0.203392	0.00887762		MATN3	0.000854885	0.000996293	0.390856		CCN3	-0.000248028	0.000398228	0.533396		ARNT	-0.00114452	0.000531112	0.0311654		ADAMDEC1	0.00146765	0.000694215	0.0345053		ASF1A	0.0861538	0.081839	0.292467		EFNA1	0.0551599	0.0814492	0.498259
SLITRK6	-0.125	0.118804	0.292729		CWC15	0.102245	0.140988	0.468326		TM2D1	-0.312222	0.11958	0.00902795		TP53RK	-0.669226	0.255825	0.00889801		EDA	-0.00101848	0.00119054	0.392284		LY75	6.24554e-05	0.000100413	0.533953		TRA2B	0.00480004	0.00222764	0.0311797		MICAL3	0.0038401	0.00181699	0.0345631		SLITRK6	-0.125	0.118804	0.292729		DDR1	0.0520063	0.0769631	0.499212
DCXR	-0.110833	0.105484	0.29339		MCFD2	0.045284	0.0624734	0.468543		C8G	-0.115559	0.0442612	0.00903187		NHLH2	0.222974	0.0852444	0.00890446		SGK3	-0.00154803	0.00181023	0.392466		ITIH5	0.000581048	0.000934388	0.534041		MESDC1	0.000811241	0.000376524	0.0311969		LINC03022	-0.00310735	0.00147048	0.0345875		DCXR	-0.110833	0.105484	0.29339		TGOLN2	-0.0247017	0.0366172	0.499935
TMEM132D	0.198333	0.18903	0.294079		BAP18	0.116354	0.161308	0.470716		SMG8	-0.186509	0.071441	0.0090364		NAP1L1	1.04817	0.400808	0.00891883		IL12B	-0.000207141	0.000242393	0.39279		CLIP2	-0.000512022	0.000826021	0.535346		DPY19L2	-0.000626196	0.000290667	0.0312134		ATP10B	-0.00474916	0.00224778	0.0346162		TMEM132D	0.198333	0.18903	0.294079		CDH6	0.0341259	0.0505884	0.499943
SH3BP2	0.0326923	0.0311702	0.294255		QPCT	-0.0194011	0.026969	0.471903		C4B	-0.029001	0.0111086	0.00903646		AKR7A3	-0.193672	0.0740723	0.00893227		PHEX	0.000324628	0.000381744	0.395114		NPC2	0.000158545	0.000256398	0.53634		CTC-479C5.10	0.00216857	0.00100712	0.0312997		CST2	0.00085142	0.000403022	0.0346357		SH3BP2	0.0326923	0.0311702	0.294255		SDHB	0.303735	0.450888	0.500541
RARRES1	-0.25037	0.238785	0.2944		SOD2	0.0407903	0.0567488	0.472272		LCNL1	-0.14952	0.0572742	0.00903839		MICU3	0.2832	0.108345	0.00895261		NQO2	0.000249789	0.000294607	0.396509		MDH1	-0.000687745	0.00111234	0.536385		LPAR1	-0.00255997	0.00118897	0.0313107		SUZ12	0.00422682	0.00200139	0.0346914		RARRES1	-0.25037	0.238785	0.2944		ANPEP	0.0609791	0.0906167	0.500989
TSSC4	-0.1825	0.174776	0.296396		DKK3	0.0181639	0.0253214	0.473167		PASK	0.0370312	0.014186	0.00904352		MRPS6	-0.923419	0.353325	0.00896164		LRRC4B	0.00145755	0.00172304	0.397598		IL15RA	0.000249447	0.000404096	0.537038		XYLT1	-0.00103824	0.000482439	0.0313929		LINC02697	0.00132221	0.000626074	0.0346942		TSSC4	-0.1825	0.174776	0.296396		CES2	0.346405	0.51509	0.501257
TCL1A	-0.048	0.0460517	0.29727		PARK7	0.037834	0.0528915	0.474416		RP11-1101H11.1	0.125382	0.0480345	0.00904749		NUAK2	-0.228899	0.0876193	0.00899018		ARRB1	0.00107218	0.00126783	0.397731		MYOM2	-0.000455571	0.000739008	0.537589		C19orf71	-0.00100143	0.000465454	0.0314359		LINC00377	-0.00211582	0.00100204	0.0347279		TCL1A	-0.048	0.0460517	0.29727		PRSS22	0.0761544	0.113243	0.501272
IFI16	-0.161429	0.154994	0.297636		EPPK1	0.0170246	0.0238363	0.475083		DAZAP2	0.155053	0.0594109	0.00905861		OIP5	-0.19547	0.074826	0.0089927		NPDC1	-0.00144226	0.00170787	0.398403		FCRL3	-5.9703e-05	9.68726e-05	0.537694		LMNB2	-0.00434366	0.00201932	0.0314725		ZNF56P	-0.000450553	0.000213386	0.0347343		IFI16	-0.161429	0.154994	0.297636		EGLN1	-0.120261	0.17935	0.502515
FKBP2	-0.19125	0.183976	0.298554		AGRN	0.0178669	0.0250156	0.475085		MSH3	-0.229856	0.0880841	0.00906718		RNF212	0.2732	0.104613	0.00901373		IL1R1	-0.000449781	0.00053397	0.399601		ASRGL1	-0.00017042	0.000276586	0.537792		FES	-0.00185046	0.000860425	0.0315051		FCGRT	-0.00744734	0.00352727	0.0347413		FKBP2	-0.19125	0.183976	0.298554		TNFSF8	-0.0755878	0.112737	0.502554
RNASE6	-0.14	0.134757	0.298849		NSFL1C	-0.0746084	0.104608	0.475709		PIGU	-0.255139	0.0977897	0.0090792		ACTN1	-0.913543	0.349887	0.00902863		SPHK1	0.00138874	0.00165139	0.400376		CA13	-0.000220153	0.000359645	0.540446		ACSM1	0.00569937	0.0026502	0.0315124		EPHB1	-0.000837689	0.000396807	0.0347657		RNASE6	-0.14	0.134757	0.298849		BANK1	0.157743	0.235574	0.503107
FGR	-0.16125	0.155325	0.299201		EGLN1	-0.0473528	0.0665552	0.476786		RP11-510J16.3	-0.331144	0.126971	0.00910682		EIF6	-0.78915	0.302271	0.00903484		ACP1	-7.45036e-05	8.88123e-05	0.401532		CENPF	0.000973371	0.00159404	0.541444		CNGA1	0.00263677	0.00122632	0.0315439		ATP5PB	-0.010544	0.00499492	0.0347779		FGR	-0.16125	0.155325	0.299201		SCG3	-0.0344049	0.0513944	0.503222
POLI	-0.0940741	0.0906676	0.29947		NCAM2	0.0114085	0.0160438	0.477032		CDS2	-0.38111	0.14616	0.00912095		WHAMMP4	0.133849	0.0512713	0.00903828		COL11A2	-0.00043206	0.000515235	0.401711		IGF2R	0.000149514	0.000245345	0.542256		FBXO38	-0.00517186	0.0024058	0.0315751		LINC02904	0.00378658	0.00179468	0.0348676		POLI	-0.0940741	0.0906676	0.29947		CRYZL1	-0.162537	0.243255	0.504023
SCARF2	0.126667	0.122118	0.29962		MUC13	0.0275368	0.0388102	0.477998		RP11-73M18.7	-0.0632719	0.0242737	0.00914437		RAB11FIP5	0.76818	0.294274	0.00904293		SERPINB13	0.000491941	0.000587126	0.402098		TNFAIP2	-0.000875503	0.00143786	0.542596		C1orf86	0.00451564	0.00210074	0.0315907		PIGH	-0.00121105	0.000574131	0.0349135		SCARF2	0.126667	0.122118	0.29962		REN	-0.0629108	0.0942228	0.504337
MDGA1	-0.00801887	0.00773585	0.299929		SUGP1	-0.0256091	0.0361058	0.478151		SKA2	0.144934	0.0556153	0.00916018		RAET1E	-0.381238	0.146093	0.0090659		GFRA1	0.000419208	0.000500634	0.402394		NOTCH1	0.000698322	0.00114719	0.542707		FOLR3	0.000538043	0.000250322	0.0316023		NUDT12	0.000813586	0.000385828	0.0349725		MDGA1	-0.00801887	0.00773585	0.299929		MFAP4	-0.0861622	0.129128	0.504604
APOBEC3G	0.162222	0.156561	0.300128		SCGB3A2	0.0298507	0.0421282	0.478592		HELLS	0.0641643	0.0246319	0.00918956		SNORA80D	0.074711	0.0286319	0.00907101		ANGPTL4	0.000877059	0.00105064	0.403837		HSBP1	-0.000104867	0.000172387	0.542973		PAX8	0.000638183	0.000296921	0.0316077		PDE5A	0.0050973	0.00241784	0.0350134		APOBEC3G	0.162222	0.156561	0.300128		CFHR4	-0.0231945	0.0347924	0.504993
TNFRSF1A	-0.145	0.14004	0.300474		ST6GAL1	0.0371132	0.0524486	0.479187		GEMIN2	0.256489	0.0984797	0.00920128		VOPP1	0.427049	0.16366	0.00907118		CCM2	0.00135032	0.00161915	0.404298		IL1RN	0.00026486	0.000436577	0.544068		ESRG	0.000300421	0.000139921	0.0317875		TVP23B	-0.00357784	0.00169713	0.0350163		TNFRSF1A	-0.145	0.14004	0.300474		GAS6	-0.0535057	0.0802649	0.505019
FAH	-0.233895	0.226125	0.300967		TRIM40	0.0258968	0.0366325	0.479607		RP11-517A5.7	0.19369	0.0743725	0.00920552		LPL	0.303854	0.116508	0.00910723		REN	0.000426996	0.00051236	0.404624		TYMP	0.000312947	0.000516206	0.544352		AC004540.5	0.000694686	0.000323601	0.0318141		TEX41	0.00257959	0.0012237	0.0350288		FAH	-0.233895	0.226125	0.300967		ATP6V1G2	-0.145172	0.218097	0.505647
GCA	-0.0281395	0.0272236	0.301303		PON2	-0.00742753	0.0105317	0.480654		PPA1	-0.039568	0.0151978	0.00922663		TESK1	0.643908	0.24694	0.00911943		CA6	0.000135541	0.000162818	0.405147		CALCB	-0.000498559	0.000823785	0.545043		FBN2	-0.00201249	0.000937809	0.0318774		ZNF603P	0.000476225	0.000225985	0.035089		GCA	-0.0281395	0.0272236	0.301303		NCAM2	-0.0340472	0.0511616	0.505741
SCUBE3	0.100714	0.0977246	0.302731		GCHFR	0.0512894	0.0729381	0.481936		C9orf142	-0.16405	0.0630135	0.00923001		RAD1	-0.310959	0.119268	0.009128		LGR4	-0.00100929	0.00121635	0.406667		SHMT1	-7.988e-05	0.000132002	0.545084		PPP1R32	-0.0010698	0.000498597	0.0319025		BCAT2	0.00312822	0.00148479	0.0351311		SCUBE3	0.100714	0.0977246	0.302731		IL1RN	-0.0840646	0.126587	0.506636
SERPINA9	-0.0975	0.094654	0.302979		CPVL	0.0084367	0.0120017	0.482083		BRD1	0.324281	0.124585	0.00924428		OTULIN-DT	0.447018	0.171556	0.00916957		SEMA4A	-0.000461765	0.000557314	0.407357		PECAM1	0.00123874	0.0020477	0.545219		CD68	-0.00119008	0.000554813	0.0319516		CYP2T3P	0.000496177	0.000235543	0.035159		SERPINA9	-0.0975	0.094654	0.302979		FUCA1	-0.0447573	0.0674008	0.50666
LY9	-0.0635714	0.0617276	0.303071		TIE1	-0.030283	0.0431246	0.482541		RP11-46A10.5	-0.13209	0.0507485	0.00924591		CDRT4	0.182249	0.0699727	0.00919872		ART3	-0.00153375	0.00185283	0.407792		RGMA	0.000252358	0.000417585	0.545626		LINC00663	-0.00177684	0.000828373	0.0319544		RPL32P30	0.00107004	0.000507994	0.0351698		LY9	-0.0635714	0.0617276	0.303071		PON2	-0.018846	0.0284911	0.508311
ADH1A	-0.059	0.0572985	0.303153		TWF2	-0.0895309	0.127517	0.482611		AL031663.2	0.491947	0.189025	0.00925354		ANKRD27	-0.542925	0.208514	0.00922006		NCR1	-0.00032787	0.000396504	0.408292		COL28A1	-7.59563e-05	0.000125854	0.546156		LOXL2	0.0022561	0.00105207	0.0319978		WNT1	0.00279213	0.00132558	0.0351749		ADH1A	-0.059	0.0572985	0.303153		DCC	0.0789692	0.119497	0.508709
ACOT13	0.120294	0.117022	0.303969		LYZL2	0.0280901	0.0400515	0.483084		RP11-164P12.4	0.081282	0.0312381	0.00926767		PIKFYVE	0.248088	0.0953144	0.00924553		S100A14	0.000854421	0.00103346	0.408374		ANXA5	0.000557468	0.000928093	0.548067		RP11-535M15.2	0.00137764	0.000642668	0.0320627		SIMC1	0.00292037	0.00138668	0.0352024		ACOT13	0.120294	0.117022	0.303969		PPP1R14A	-0.07755	0.117485	0.509199
NUDT12	-0.0881818	0.085807	0.304102		CA14	0.0418281	0.0600148	0.485827		AC073346.2	-0.0713852	0.0274411	0.00928449		CRLF3	0.11185	0.0429726	0.0092461		SYTL4	0.000610921	0.000739591	0.40879		CIT	0.00103899	0.00173031	0.548196		PLIN2	-0.0021853	0.00101951	0.0320743		LINC00092	-0.00160242	0.000761063	0.0352481		NUDT12	-0.0881818	0.085807	0.304102		SPINT2	-0.100758	0.152664	0.509254
LYZ	0.0171429	0.0167347	0.305651		ACOX1	-0.077903	0.11186	0.486157		ALDH3A2	-0.560581	0.215497	0.00928612		COL6A4P2	0.0324323	0.0124681	0.00928909		SCARF1	0.00117293	0.00142655	0.410956		AHSG	8.69245e-05	0.000144826	0.548374		RNASE3	0.00235794	0.00110018	0.0320937		MANBA	-0.00441999	0.00209954	0.0352725		LYZ	0.0171429	0.0167347	0.305651		RTN4IP1	0.178525	0.270648	0.509496
CCL21	-0.08	0.078231	0.306491		THY1	-0.0185418	0.0266504	0.48659		VDR	0.681519	0.262155	0.00933113		DMPK	0.164935	0.0634109	0.00929387		MFGE8	-0.000323503	0.000395578	0.413473		LILRA5	-0.000169255	0.000282128	0.548559		GGA2	0.00619947	0.00289326	0.0321347		GTF2H1	0.00315875	0.00150053	0.035283		CCL21	-0.08	0.078231	0.306491		DDX58	0.0651836	0.0988747	0.509732
PAICS	-0.101053	0.0990751	0.307747		YES1	0.0805686	0.115806	0.486604		RP4-647C14.3	-0.0898375	0.0345599	0.00933663		DPF2	0.846625	0.325495	0.00929427		CILP2	0.00142171	0.0017436	0.41485		PENK	-0.000191824	0.000320031	0.548911		AC058791.1	-0.00155093	0.000723832	0.0321401		EPCAM-DT	0.0010221	0.00048563	0.0353175		PAICS	-0.101053	0.0990751	0.307747		ACAN	0.185092	0.280883	0.509918
CPLX1	0.4555	0.447341	0.308565		LY75	-0.00613997	0.00883303	0.486984		SIGIRR	-0.323339	0.124396	0.00934221		HLA-DPB2	0.164186	0.0631502	0.00932432		RNASET2	0.000305232	0.000375489	0.41628		FCAR	-7.96202e-05	0.000132945	0.549243		CD52	-0.00238874	0.00111513	0.0321838		ITGA1	-0.0085343	0.00405529	0.0353359		CPLX1	0.4555	0.447341	0.308565		VASN	0.0426121	0.064702	0.510159
PRSS3	-0.0692857	0.0680641	0.308703		WFDC12	-0.0133462	0.0192006	0.486996		GATAD2A	0.448569	0.172586	0.00934671		NTHL1	0.390952	0.150416	0.00934576		MINPP1	0.000761958	0.000937977	0.416595		AMY2B	-0.000145008	0.000242263	0.54947		PPAP2A	-0.00337271	0.00157461	0.032199		CYP4F12	-0.00297958	0.00141592	0.0353487		PRSS3	-0.0692857	0.0680641	0.308703		PCDH1	-0.213061	0.323868	0.510626
NCAN	-0.0521212	0.0512748	0.309388		CD36	-0.0214291	0.0308318	0.487034		SEMA4D	0.21658	0.0833686	0.00938076		ZNF232	-0.168555	0.0648738	0.00937137		CRTAC1	-0.00134464	0.00165754	0.417235		SCGB1A1	-0.000173513	0.000290137	0.549815		SDHAF2	0.00244318	0.00114074	0.0322136		RNASEH2B	0.00586185	0.00278663	0.0354168		NCAN	-0.0521212	0.0512748	0.309388		ST6GAL1	-0.107216	0.163231	0.511286
APLP2	-0.0653571	0.0644034	0.310197		WIF1	-0.0312979	0.0450365	0.48709		ZNF575	-0.0868825	0.0334475	0.00938839		CLEC18C	-0.0453151	0.0174453	0.00938887		AZGP1	0.000344413	0.000424619	0.417302		ACP5	-0.000168165	0.000281322	0.549997		FSD1L	-0.0022253	0.00103907	0.0322227		RBM39	0.00528489	0.00251316	0.0354757		APLP2	-0.0653571	0.0644034	0.310197		ECHS1	-0.11061	0.168408	0.51131
C1orf198	0.0792857	0.0781374	0.310251		APOA4	0.041772	0.0601228	0.487194		MSH2	0.439968	0.169385	0.0093918		HES4	-0.272348	0.104868	0.00940288		MPG	-0.00137356	0.00169359	0.417346		KLK4	-0.000148919	0.000249486	0.550573		HOOK1	-0.00148109	0.000691672	0.0322484		ADAMTSL4-AS1	-0.00191035	0.000908528	0.0354933		C1orf198	0.0792857	0.0781374	0.310251		MSRA	-0.413382	0.631618	0.512802
MYOC	-0.0630876	0.0621889	0.310368		USP28	-0.0804171	0.115969	0.488035		PCMTD1	-0.315732	0.121562	0.00939635		KDM3B	-0.276601	0.106527	0.00941668		TFF1	-0.000234185	0.000289039	0.417815		PGA4	0.000967957	0.00162223	0.55072		PLK1	-0.00466068	0.00217731	0.032309		DPY19L2P2	-0.00337925	0.00160738	0.0355242		MYOC	-0.0630876	0.0621889	0.310368		NAPRT	0.0507498	0.0776687	0.513489
MFNG	0.0536066	0.0528444	0.310381		RNASE4	0.0200774	0.0289673	0.488242		FAM89A	-0.440869	0.169749	0.00939913		RFWD3	-0.101184	0.0389707	0.0094201		CPLX2	0.00162904	0.00201226	0.418194		SCARF1	-0.000147166	0.000246952	0.551223		ITGB1BP1	-0.00152686	0.00071334	0.0323196		COQ5	-0.000424389	0.00020187	0.0355281		MFNG	0.0536066	0.0528444	0.310381		ZP3	0.0155835	0.0238708	0.513869
PPIC	-0.02	0.0197619	0.311515		DSG4	0.112654	0.162587	0.48838		SUZ12P	0.0461084	0.0177721	0.00947472		MS4A15	-0.156043	0.0601002	0.00942107		CPNE1	-0.000115023	0.000142262	0.418785		KLB	-7.64549e-05	0.000128428	0.551634		GTF3C6	-0.00328653	0.00153573	0.0323514		ID1	-0.00561414	0.00267086	0.0355534		PPIC	-0.02	0.0197619	0.311515		BOC	0.0910828	0.139907	0.515032
HIBCH	0.0254545	0.0251515	0.311515		VAV3	0.106095	0.153125	0.488393		ENGASE	0.0580209	0.0223648	0.00947857		ADCY10P1	0.33862	0.130421	0.00942148		ACADVL	0.00152834	0.00189319	0.419505		PRTN3	-0.00012931	0.000217482	0.552127		AC079325.6	0.00116211	0.000543072	0.0323643		NCAM2	-0.0024095	0.00114631	0.035556		HIBCH	0.0254545	0.0251515	0.311515		ESAM	-0.164259	0.254011	0.517851
EFNA3	0.184444	0.182346	0.311773		BMP10	-0.0135107	0.0195054	0.488519		LINC00304	-0.444839	0.171535	0.00950643		LINC02305	0.092457	0.035614	0.00942937		PSG3	-0.00059733	0.000741329	0.420384		TINAGL1	-0.00110702	0.0018636	0.552496		TGS1	0.000616389	0.000288085	0.0323863		ADAR	-0.00421022	0.00200323	0.0355781		EFNA3	0.184444	0.182346	0.311773		MPO	0.0561431	0.0869761	0.518603
MAN1C1	0.0452632	0.04478	0.312117		FAP	-0.0270174	0.0391824	0.490491		LMBRD1	0.0937207	0.0361416	0.00951009		FIGNL1	-0.377409	0.145378	0.00943014		RELT	-0.0015139	0.00189411	0.424136		PIK3IP1	-0.000209164	0.000352265	0.552667		FLYWCH1	0.000897391	0.000419426	0.0323896		SIRLNT	0.000815477	0.000388008	0.0355797		MAN1C1	0.0452632	0.04478	0.312117		HBQ1	0.0493731	0.0765104	0.518726
UGT1A6	0.0386957	0.0382866	0.312168		PLAUR	-0.0474775	0.0688772	0.490631		GAK	-0.368535	0.142136	0.00951891		SOX21	-0.510348	0.196831	0.00951922		SHANK3	-0.000467723	0.000585353	0.424265		MMP7	-0.000210288	0.000355115	0.553737		INTS9	-0.00292535	0.0013675	0.0324198		TRIAP1	-0.00235532	0.00112096	0.0356273		UGT1A6	0.0386957	0.0382866	0.312168		RRM2	0.311425	0.483547	0.519547
CD200R1	-0.0741667	0.0735336	0.313162		MAPK13	0.111176	0.161317	0.490712		IMP3	0.648045	0.249961	0.00952584		KMT2E-AS1	0.191746	0.0739639	0.00953011		PARK7	-0.000835824	0.00104736	0.424855		VWF	0.000618185	0.00104425	0.553858		DUSP19	0.00121611	0.000568605	0.0324548		EPDR1	-0.00205391	0.000977549	0.0356339		CD200R1	-0.0741667	0.0735336	0.313162		ITGB5	-0.241313	0.375209	0.520131
DDOST	0.168333	0.166957	0.313337		CA6	-0.00849092	0.0123642	0.49225		RP11-705C15.3	-0.305711	0.117932	0.00953454		CAB39L	0.234068	0.0903067	0.00954424		SCT	-0.000160827	0.000201687	0.425214		SERPINA1	-0.000346726	0.000586378	0.554319		LA16c-390E6.4	-0.000441132	0.000206309	0.0324996		MPV17L2	0.00159287	0.000758238	0.0356622		DDOST	0.168333	0.166957	0.313337		PIGR	0.204847	0.31862	0.520275
MPG	-0.141071	0.140036	0.313746		GMPR	0.0226619	0.0330035	0.492304		SLC39A8	-0.388647	0.149931	0.00953722		KDSR-DT	0.601819	0.232204	0.00954832		MMP13	-0.00133578	0.00167712	0.425756		NAAA	9.80699e-05	0.000166556	0.555989		CBLL1	0.00476896	0.0022307	0.0325268		TRPV2	0.0039877	0.00189845	0.0356844		MPG	-0.141071	0.140036	0.313746		KIR2DL2	-0.0275662	0.0429717	0.5212
NPPA	0.14	0.139166	0.314419		CASP8	-0.0264589	0.0385799	0.492826		RP4-800G7.2	-0.0516442	0.0199302	0.00956284		THAP3	-0.0918047	0.0354258	0.00955671		MAPK12	0.00113843	0.00143675	0.428146		CD177	-0.000114372	0.000194298	0.5561		EPM2AIP1	0.00242887	0.00113634	0.0325611		MAP3K9-DT	0.00255616	0.00121727	0.0357362		NPPA	0.14	0.139166	0.314419		EBAG9	0.255338	0.398297	0.521474
LCN2	0.131333	0.130603	0.314613		OXCT1	-0.120782	0.176281	0.493237		FCRLB	0.605185	0.233664	0.00959828		THBS2	0.31438	0.121393	0.00960387		WISP2	-0.000714668	0.000902092	0.428224		GALNT3	-0.000154602	0.000262698	0.556184		CHUK	0.00401982	0.00188069	0.0325644		PPIAP53	0.00457366	0.00217846	0.0357737		LCN2	0.131333	0.130603	0.314613		PXN	0.0248447	0.0387636	0.52157
KLB	0.0683333	0.067962	0.314674		PLA2G1B	0.11557	0.168979	0.494021		RP11-529E10.6	-0.121596	0.0469657	0.00962446		DMXL2	-0.203471	0.0785687	0.00960518		PROS1	-0.000729543	0.000921276	0.428429		GIPC2	-0.000223754	0.000382125	0.558176		DCAF4	-0.00152739	0.0007146	0.0325655		RNU1-22P	-0.00111689	0.000532121	0.0358223		KLB	0.0683333	0.067962	0.314674		ADAMTS15	-0.214675	0.33594	0.522804
PCBD1	-0.0505556	0.0503129	0.314982		SMPDL3A	0.00777129	0.0113657	0.494133		RP11-203M5.7	-0.251311	0.0970681	0.00962513		POLR1G	0.101137	0.0390651	0.00962727		PGLYRP1	-0.000414747	0.000523992	0.428644		AAMDC	-8.20286e-05	0.000140097	0.558202		TRAV6	0.00201048	0.0009408	0.0325987		FAM183A	0.00368775	0.00175728	0.0358563		PCBD1	-0.0505556	0.0503129	0.314982		VCAM1	0.191571	0.299957	0.523044
C12orf10	-0.218714	0.217793	0.315268		C2orf69	-0.0605783	0.088949	0.495843		GLCE	0.0862098	0.0333059	0.0096415		ITGAD	0.398584	0.153988	0.00964194		WARS	0.000795323	0.00100521	0.428826		GMPR	-0.000221496	0.000378789	0.558717		AL133458.1	0.0022412	0.00104885	0.0326125		CARMAL	0.00326107	0.00155464	0.0359372		C12orf10	-0.218714	0.217793	0.315268		SFTPA2	0.0254812	0.0399176	0.52325
ETFA	-0.16	0.159498	0.315789		CLEC1B	-0.0390601	0.0573936	0.496146		VAT1	-0.476272	0.184107	0.00968366		SLC2A8	-0.204563	0.0790344	0.00964561		ACVRL1	-0.00119512	0.00151127	0.429058		APOM	-0.000205497	0.00035186	0.559201		FNDC3A	-0.00221345	0.00103602	0.0326391		SERPINB1	0.005448	0.0025975	0.0359581		ETFA	-0.16	0.159498	0.315789		REG1B	0.0487602	0.0765437	0.524109
SORD	0.127778	0.127519	0.316329		CLMP	0.0177168	0.0261109	0.49744		FOSB	0.341885	0.132253	0.00973528		HEY2-AS1	-0.0564868	0.0218249	0.00964827		RSPO3	0.000956	0.00120935	0.429231		TANK	0.00113743	0.00195836	0.561372		CTC-429P9.3	0.00108193	0.000506466	0.0326604		GALNT15	0.00861571	0.00410786	0.0359608		SORD	0.127778	0.127519	0.316329		REG1A	0.067536	0.106024	0.524134
SIGLEC6	-0.0604054	0.0603165	0.316597		FGF5	-0.00918452	0.0135512	0.497922		FAM105A	0.181843	0.0703551	0.00974772		CTRB2	0.408424	0.157831	0.00966128		DEFB4A	-0.000787717	0.00099849	0.430166		DNAJC21	0.00052272	0.000901193	0.561893		CTD-2245F17.3	-0.00043966	0.000205852	0.0326951		SNORD3A	-0.00277579	0.00132373	0.0359988		SIGLEC6	-0.0604054	0.0603165	0.316597		ACVRL1	-0.0486568	0.076467	0.524574
MINPP1	-0.203429	0.203398	0.317237		IGDCC4	-0.0241343	0.0356259	0.498129		EDARADD	0.313553	0.121332	0.00975859		RPL29P11	0.427487	0.165208	0.00966534		HGFAC	-0.000550931	0.000698967	0.430575		BANK1	-0.000491909	0.000848313	0.562004		NFKBIA	0.00125451	0.000587501	0.0327337		DYNLL1	0.00530648	0.00253165	0.0360774		MINPP1	-0.203429	0.203398	0.317237		EIF2AK3	0.137125	0.215851	0.52525
SAA4	-0.0190698	0.0190698	0.317311		MTUS1	-0.0340899	0.0503383	0.49827		C10orf76	-0.143894	0.0556841	0.00976309		IKZF3	0.42615	0.164692	0.00966577		MST1	0.000182891	0.000232681	0.431858		CD83	-0.000330486	0.000570493	0.562388		ZZEF1	0.00169406	0.000793469	0.0327607		AJUBA-DT	0.00264073	0.0012602	0.0361286		SAA4	-0.0190698	0.0190698	0.317311		CA3	-0.127403	0.200857	0.525885
HEXB	-0.0366667	0.0366871	0.31758		APRT	-0.10612	0.156917	0.498862		GJA4	-0.250306	0.0968815	0.00977668		MIS12	-0.243477	0.0941092	0.00967653		MAPK3	0.000934583	0.00118937	0.431997		CASP7	-0.000413472	0.000714495	0.562798		FOXO1	-0.00250669	0.00117452	0.0328239		SIAE	0.004759	0.00227112	0.0361313		HEXB	-0.0366667	0.0366871	0.31758		ITGA2	-0.0290145	0.0458135	0.526526
CCDC80	0.168	0.168159	0.317768		BIRC2	-0.0986845	0.146112	0.499419		SLC22A3	-0.446727	0.173067	0.00984473		ABCC8	0.329735	0.127464	0.00968492		SERPINB4	0.000521981	0.00066458	0.432201		TFRC	-0.000105744	0.000183227	0.563858		AC010733.5	-0.00128589	0.00060251	0.032824		ATG16L2	0.00713704	0.00340628	0.036148		CCDC80	0.168	0.168159	0.317768		PLG	0.117416	0.185582	0.526934
PIANP	-0.0541176	0.0541785	0.317854		CLEC1A	-0.0191372	0.0283786	0.500085		KL	-0.287534	0.111398	0.00984711		ACE3P	0.0881398	0.0340871	0.00971744		SNX1	0.000609564	0.000777803	0.433216		LRRFIP1	0.00085889	0.00149021	0.564375		ITGB2	0.00294968	0.00138211	0.0328279		CPS1	0.0038696	0.00184717	0.0361818		PIANP	-0.0541176	0.0541785	0.317854		NUDT5	-0.288029	0.455478	0.527147
AHSG	0.0415	0.0415628	0.318042		OCLN	0.0429789	0.064044	0.502167		RP11-661P17.1	-0.0954589	0.0369993	0.00987948		LINC00997	0.0938247	0.0362945	0.00973525		LRP10	0.00108659	0.00139121	0.434777		CASP8	-0.000247443	0.000431392	0.566243		SLC40A1	-0.00496912	0.00232841	0.0328325		SCARA3	-0.00333516	0.00159243	0.0362263		AHSG	0.0415	0.0415628	0.318042		SERPINB9	-0.186211	0.29447	0.527153
AMBP	0.110909	0.111286	0.318952		TBCB	0.111429	0.166156	0.502458		PAGR1	0.631801	0.244955	0.00990128		EFCAB13-DT	-0.441941	0.170994	0.00975084		IFNLR1	0.000479727	0.000616427	0.436429		GALNT7	0.000707695	0.0012338	0.566245		RP11-326C3.12	-0.00171315	0.000802802	0.0328461		NMRAL2P	0.00183733	0.000877503	0.0362768		AMBP	0.110909	0.111286	0.318952		B4GAT1	0.0625972	0.0992344	0.52817
CKMT1A	0.5212	0.52356	0.319497		TNFRSF17	0.0426341	0.0636207	0.502776		GJB5	-0.380631	0.147595	0.00991186		ADGRV1	0.195198	0.0755439	0.00976896		ARSK	-0.00112594	0.00144845	0.436958		COCH	0.000175642	0.000306869	0.567072		TTC7B	-0.00260257	0.00121983	0.0328788		ARHGEF39	0.0032952	0.001574	0.0363023		CKMT1A	0.5212	0.52356	0.319497		NPC2	0.0742921	0.118047	0.529123
EVA1C	-0.118571	0.119367	0.320546		CCN1	-0.0486044	0.0725652	0.502983		ZRANB1	-0.0594667	0.0230872	0.0100024		HORMAD2	-0.275273	0.106566	0.00979108		CD59	0.000430326	0.000554866	0.438015		ATRAID	-0.000208993	0.000368658	0.57078		THAP4	0.00201244	0.000943239	0.0328807		ZSCAN26	-0.000939685	0.00044893	0.0363345		EVA1C	-0.118571	0.119367	0.320546		ITPA	0.0279667	0.0444479	0.529217
KLK11	-0.103704	0.104402	0.320556		ITPR1	0.0575953	0.086132	0.503695		LIM2	0.131015	0.0508859	0.0100331		GAS8	0.0693917	0.0268824	0.0098427		SH3BGRL2	-0.000719048	0.000931791	0.440302		LAYN	0.000149022	0.00026306	0.571057		AC159540.1	-0.00173215	0.000811883	0.0328841		CYP2T1P	-0.00088167	0.000421358	0.0363984		KLK11	-0.103704	0.104402	0.320556		CCL7	0.168463	0.26789	0.529447
COL15A1	0.0527273	0.0532825	0.322379		CD14	-0.0204691	0.0307072	0.505035		PPIL3	-0.0623471	0.0242184	0.0100425		MYO1D	0.511625	0.198236	0.00985458		KIR2DL4	0.000529049	0.000686691	0.441043		MST1	-5.502e-05	9.73286e-05	0.571869		IGKV1-5	0.00148257	0.000695103	0.0329343		LIN52	-0.000818661	0.000391285	0.0364172		COL15A1	0.0527273	0.0532825	0.322379		PER3	-0.0445135	0.0708339	0.529728
TDGF1	0.00712121	0.00719697	0.322431		INSR	0.117671	0.176624	0.505267		LIPT1	0.0449871	0.0174758	0.0100456		ACTR1B	-0.0923963	0.0358045	0.00986342		SYT11	-0.00114055	0.00148306	0.441861		SPACA5_SPACA5B	0.000369544	0.000656653	0.573592		RP11-806H10.4	0.00118266	0.000554666	0.0329899		STARD7-AS1	0.00178646	0.00085401	0.0364516		TDGF1	0.00712121	0.00719697	0.322431		DCXR	0.107747	0.171514	0.529864
SPINK6	0.03	0.0303825	0.323441		PAPPA	0.0899362	0.135224	0.505991		RP11-261P9.4	-0.0448095	0.0174154	0.0100829		CDH13-AS1	-0.0747443	0.0289674	0.00987177		UGDH	-0.000245373	0.000319231	0.442108		CD200R1	7.47056e-05	0.000132934	0.574133		ARHGEF2	-0.0026226	0.00123002	0.0329933		DOCK6	-0.00692402	0.00331157	0.0365407		SPINK6	0.03	0.0303825	0.323441		STX8	0.188227	0.299707	0.529981
PLOD3	0.284348	0.288309	0.324004		RTN4IP1	0.0574204	0.0867332	0.507949		CTD-2349P21.10	-0.0994847	0.0386831	0.0101175		PSORS1C2	0.197335	0.076504	0.0098969		ATP1B2	-0.000924574	0.00120354	0.442361		SCARB2	0.000237701	0.000423023	0.574177		PEX10	-0.00162269	0.000761187	0.0330247		ABHD17AP6	0.00365104	0.00174632	0.036555		PLOD3	0.284348	0.288309	0.324004		ACRBP	0.114819	0.182875	0.530097
OLFML3	0.193878	0.196661	0.324208		VMO1	-0.00737358	0.0111971	0.5102		RP5-1050D4.5	0.113186	0.0440136	0.0101226		NUDT18	-0.601715	0.233343	0.009918		MANBA	0.000541349	0.000704905	0.442503		SH2D1A	0.000174058	0.000309838	0.574273		RAB32	-0.00206425	0.000968518	0.0330604		SMPD4	-0.00177779	0.000850407	0.0365712		OLFML3	0.193878	0.196661	0.324208		HPCAL1	0.102319	0.163855	0.532334
SERPINB13	0.0552273	0.056191	0.325681		CTHRC1	-0.0343407	0.0521609	0.510306		PKD1P1	-0.0765624	0.0297734	0.0101258		CHMP3	-0.130403	0.0505779	0.00992981		ENO1	-0.0018724	0.0024382	0.442522		TNFSF10	-0.000296601	0.000528602	0.574727		KCTD7	0.00257018	0.00120595	0.0330686		PEX10	-0.00113672	0.000543799	0.0365879		SERPINB13	0.0552273	0.056191	0.325681		SMPDL3A	-0.0200111	0.032057	0.532474
NT5C3L	-0.0148387	0.0151613	0.327717		LYPD3	-0.0184614	0.0280449	0.510357		PABPC1L	-0.0573756	0.0223168	0.0101416		SEC24D	0.391356	0.151799	0.00993384		DCXR	-0.000913617	0.00118974	0.442538		MBL2	6.05515e-05	0.000108053	0.575216		PPP1R16A	-0.00233276	0.00109474	0.0330981		PSMB5	0.00167301	0.000800488	0.0366185		NT5C3L	-0.0148387	0.0151613	0.327717		AOC3	0.0354415	0.0568481	0.532994
CCDC126	0.0296774	0.0303362	0.327933		ANGPTL2	0.0987206	0.150112	0.510766		RTEL1-TNFRSF6B	0.407532	0.158556	0.0101617		PISD	0.300941	0.116732	0.00993607		CAPG	0.000260571	0.000340447	0.444046		FNTA	0.00109063	0.00194725	0.575419		45910	0.00133821	0.000628076	0.0331176		TM4SF1	-0.00347571	0.00166305	0.0366215		CCDC126	0.0296774	0.0303362	0.327933		DKK3	-0.0459602	0.0737608	0.533221
METTL24	0.0847059	0.0867514	0.328856		INPP1	0.0478904	0.0729431	0.511474		ZNF395	-0.248434	0.0966637	0.0101673		MIR4713HG	0.0924367	0.0358577	0.00994092		HDGFRP3	-0.0007642	0.000999783	0.444649		SLITRK2	-0.000477908	0.000854709	0.576061		ZNF818P	-0.00106814	0.000502056	0.0333763		ZNF491	0.0019859	0.000950291	0.0366377		METTL24	0.0847059	0.0867514	0.328856		CXCL8	0.255091	0.40951	0.533339
GRHPR	0.0875	0.0897217	0.329443		OTUD7B	0.188689	0.288012	0.512375		IL17RC	0.113362	0.0441101	0.0101703		TP53TG1	0.351873	0.136498	0.00994131		APOM	-0.000416398	0.00054646	0.446065		GATD3	0.000495911	0.000887572	0.576347		LYG1	0.00382238	0.00179686	0.0333984		LIMS2	0.00687052	0.00328955	0.0367447		GRHPR	0.0875	0.0897217	0.329443		PRSS53	-0.0188675	0.0303063	0.533573
[truncated: 18,368 more rows]
[truncated: 8 more columns]

## Sheet: Table S3
Table S3. Prioritization of natural products from traditional chinese medicine herb ingridients
[truncated: 24,303 more rows]

## Sheet: Table S4
Table S4. Differential gene expression analysis result of hippocampus of Aβ42 AD rats subjected or not to pretreatment of ASR extracts
[truncated: 15,124 more rows]
